# Supplementary material for: Solving dynamic multi-objective problems with a new prediction-based optimization algorithm
Source: PLoS One. 2021 Aug 3;16(8):e0254839. doi: 10.1371/journal.pone.0254839 (PMC8330920; doi:10.1371/journal.pone.0254839)
Supplement: S1 File — (ZIP) [file pone.0254839.s001.zip]

Archive with 186 entries (164 files):
- (10,10)-MHV-Table11/
- (10,10)-MHV-Table11/MOALO-test.txt
- (10,10)-MHV-Table11/MOALO.txt
- (10,10)-MHV-Table11/MOGOA-test.txt
- (10,10)-MHV-Table11/MOGOA.txt
- (10,10)-MHV-Table11/MOMVO-test.txt
- (10,10)-MHV-Table11/MOMVO.txt
- (10,10)-MHV-Table11/MSSA-test.txt
- (10,10)-MHV-Table11/MSSA.txt
- (10,10)-MHV-Table5/
- (10,10)-MHV-Table5/FBP.txt
- (10,10)-MHV-Table5/MEADFD.txt
- (10,10)-MHV-Table5/MOEADFD-test.txt
- (10,10)-MHV-Table5/MoE-test.txt
- (10,10)-MHV-Table5/MoE.txt
- (10,10)-MHV-Table5/PPS-test.txt
- (10,10)-MHV-Table5/PPS.txt
- (10,10)-MHV-Table5/TrDMOEA-test.txt
- (10,10)-MHV-Table5/TrDMOEA.txt
- (10,10)-MIGD-Table10/
- (10,10)-MIGD-Table10/MOALO-test.txt
- (10,10)-MIGD-Table10/MOALO.txt
- (10,10)-MIGD-Table10/MOGOA-test.txt
- (10,10)-MIGD-Table10/MOGOA.txt
- (10,10)-MIGD-Table10/MOMVO-test.txt
- (10,10)-MIGD-Table10/MOMVO.txt
- (10,10)-MIGD-Table10/MSSA-test.txt
- (10,10)-MIGD-Table10/MSSA.txt
- (10,10)-MIGD-Table13/
- (10,10)-MIGD-Table13/FBPV1-test.txt
- (10,10)-MIGD-Table13/FBPV1.txt
- (10,10)-MIGD-Table13/FBPV2-test.txt
- (10,10)-MIGD-Table13/FBPV2.txt
- (10,10)-MIGD-Table13/FBPV3-test.txt
- (10,10)-MIGD-Table13/FBPV3.txt
- (10,10)-MIGD-Table14/
- (10,10)-MIGD-Table14/FBPS1-test.txt
- (10,10)-MIGD-Table14/FBPS1.txt
- (10,10)-MIGD-Table14/FBPS2-test.txt
- (10,10)-MIGD-Table14/FBPS2.txt
- (10,10)-MIGD-Table14/FBPS3-test.txt
- (10,10)-MIGD-Table14/FBPS3.txt
- (10,10)-MIGD-Table15/
- (10,10)-MIGD-Table15/FBPL1-test.txt
- (10,10)-MIGD-Table15/FBPL1.txt
- (10,10)-MIGD-Table15/FBPL2-test.txt
- (10,10)-MIGD-Table15/FBPL2.txt
- (10,10)-MIGD-Table15/FBPL3-test.txt
- (10,10)-MIGD-Table15/FBPL3.txt
- (10,10)-MIGD-Table16/
- (10,10)-MIGD-Table16/FBPR1-test.txt
- (10,10)-MIGD-Table16/FBPR1.txt
- (10,10)-MIGD-Table16/FBPR2-test.txt
- (10,10)-MIGD-Table16/FBPR2.txt
- (10,10)-MIGD-Table16/FBPR3-test.txt
- (10,10)-MIGD-Table16/FBPR3.txt
- (10,10)-MIGD-Table17/
- (10,10)-MIGD-Table17/FBPQ1-test.txt
- (10,10)-MIGD-Table17/FBPQ1.txt
- (10,10)-MIGD-Table17/FBPQ2-test.txt
- (10,10)-MIGD-Table17/FBPQ2.txt
- (10,10)-MIGD-Table17/FBPQ3-test.txt
- (10,10)-MIGD-Table17/FBPQ3.txt
- (10,10)-MIGD-Table2/
- (10,10)-MIGD-Table2/FBP.txt
- (10,10)-MIGD-Table2/MEADFD.txt
- (10,10)-MIGD-Table2/MOEADFD-test.txt
- (10,10)-MIGD-Table2/MoE-test.txt
- (10,10)-MIGD-Table2/MoE.txt
- (10,10)-MIGD-Table2/PPS-test.txt
- (10,10)-MIGD-Table2/PPS.txt
- (10,10)-MIGD-Table2/TrDMOEA-test.txt
- (10,10)-MIGD-Table2/TrDMOEA.txt
- (10,10)-MSP-Table12/
- (10,10)-MSP-Table12/MOALO-test.txt
- (10,10)-MSP-Table12/MOALO.txt
- (10,10)-MSP-Table12/MOGOA-test.txt
- (10,10)-MSP-Table12/MOGOA.txt
- (10,10)-MSP-Table12/MOMVO-test.txt
- (10,10)-MSP-Table12/MOMVO.txt
- (10,10)-MSP-Table12/MSSA-test.txt
- (10,10)-MSP-Table12/MSSA.txt
- (10,10)-MSP-Table8/
- (10,10)-MSP-Table8/FBP.txt
- (10,10)-MSP-Table8/MEADFD.txt
- (10,10)-MSP-Table8/MOEADFD-test.txt
- (10,10)-MSP-Table8/MoE-test.txt
- (10,10)-MSP-Table8/MoE.txt
- (10,10)-MSP-Table8/PPS-test.txt
- (10,10)-MSP-Table8/PPS.txt
- (10,10)-MSP-Table8/TrDMOEA-test.txt
- (10,10)-MSP-Table8/TrDMOEA.txt
- (10,20)-MHV-Table6/
- (10,20)-MHV-Table6/FBP.txt
- (10,20)-MHV-Table6/MEADFD.txt
- (10,20)-MHV-Table6/MOEADFD-test.txt
- (10,20)-MHV-Table6/MoE-test.txt
- (10,20)-MHV-Table6/MoE.txt
- (10,20)-MHV-Table6/PPS-test.txt
- (10,20)-MHV-Table6/PPS.txt
- (10,20)-MHV-Table6/TrDMOEA-test.txt
- (10,20)-MHV-Table6/TrDMOEA.txt
- (10,20)-MIGD-Table3/
- (10,20)-MIGD-Table3/FBP.txt
- (10,20)-MIGD-Table3/MEADFD.txt
- (10,20)-MIGD-Table3/MOEADFD-test.txt
- (10,20)-MIGD-Table3/MoE-test.txt
- (10,20)-MIGD-Table3/MoE.txt
- (10,20)-MIGD-Table3/PPS-test.txt
- (10,20)-MIGD-Table3/PPS.txt
- (10,20)-MIGD-Table3/TrDMOEA-test.txt
- (10,20)-MIGD-Table3/TrDMOEA.txt
- (10,20)-MSP-Table9/
- (10,20)-MSP-Table9/FBP.txt
- (10,20)-MSP-Table9/MEADFD.txt
- (10,20)-MSP-Table9/MOEADFD-test.txt
- (10,20)-MSP-Table9/MoE-test.txt
- (10,20)-MSP-Table9/MoE.txt
- (10,20)-MSP-Table9/PPS-test.txt
- (10,20)-MSP-Table9/PPS.txt
- (10,20)-MSP-Table9/TrDMOEA-test.txt
- (10,20)-MSP-Table9/TrDMOEA.txt
- (5,20)-MHV-Table4/
- (5,20)-MHV-Table4/FBP.txt
- (5,20)-MHV-Table4/MEADFD.txt
- (5,20)-MHV-Table4/MOEADFD-test.txt
- (5,20)-MHV-Table4/MoE-test.txt
- (5,20)-MHV-Table4/MoE.txt
- (5,20)-MHV-Table4/PPS-test.txt
- (5,20)-MHV-Table4/PPS.txt
- (5,20)-MHV-Table4/TrDMOEA-test.txt
- (5,20)-MHV-Table4/TrDMOEA.txt
- (5,20)-MIGD-Table1/
- (5,20)-MIGD-Table1/FBP.txt
- (5,20)-MIGD-Table1/MEADFD.txt
- (5,20)-MIGD-Table1/MOEADFD-test.txt
- (5,20)-MIGD-Table1/MoE-test.txt
- (5,20)-MIGD-Table1/MoE.txt
- (5,20)-MIGD-Table1/PPS-test.txt
- (5,20)-MIGD-Table1/PPS.txt
- (5,20)-MIGD-Table1/TrDMOEA-test.txt
- (5,20)-MIGD-Table1/TrDMOEA.txt
- (5,20)-MSP-Table7/
- (5,20)-MSP-Table7/FBP.txt
- (5,20)-MSP-Table7/MEADFD.txt
- (5,20)-MSP-Table7/MOEADFD-test.txt
- (5,20)-MSP-Table7/MoE-test.txt
- (5,20)-MSP-Table7/MoE.txt
- (5,20)-MSP-Table7/PPS-test.txt
- (5,20)-MSP-Table7/PPS.txt
- (5,20)-MSP-Table7/TrDMOEA-test.txt
- (5,20)-MSP-Table7/TrDMOEA.txt
- Fig.3/
- Fig.3/df1.eps
- Fig.3/df10.eps
- Fig.3/df13.eps
- Fig.3/df14.eps
- Fig.3/df3.eps
- Fig.3/df5.eps
- Fig.3/df7.eps
- Fig.3/df8.eps
- Fig.3/df9.eps
- Fig.4/
- Fig.4/FBPPOFDF3.eps
- Fig.4/MOEADFDPOFDF3.eps
- Fig.4/MOEPOFDF3.eps
- Fig.4/PPSPOFDF3.eps
- Fig.4/TrDMOEAPOFDF3.eps
- Fig.5/
- Fig.5/FBPPOFDF5.eps
- Fig.5/MOEADFDPOFDF5.eps
- Fig.5/MOEPOFDF5.eps
- Fig.5/PPSPOFDF5.eps
- Fig.5/TrDMOEAPOFDF5.eps
- Fig.6/
- Fig.6/FBPPOFDF7.eps
- Fig.6/MOEADFDPOFDF7.eps
- Fig.6/MOEPOFDF7.eps
- Fig.6/PPSPOFDF7.eps
- Fig.6/TrDMOEAPOFDF7.eps
- Fig.7/
- Fig.7/FBPPOFDF8.eps
- Fig.7/MOEADFDPOFDF8.eps
- Fig.7/MOEPOFDF8.eps
- Fig.7/PPSPOFDF8.eps
- Fig.7/TrDMOEAPOFDF8.eps
