# Supplementary material for: Solving dynamic multi-objective problems with a new prediction-based optimization algorithm
Source: PLoS One. 2021 Aug 3;16(8):e0254839. doi: 10.1371/journal.pone.0254839 (PMC8330920; doi:10.1371/journal.pone.0254839)
Supplement: S1 File — (ZIP) [file pone.0254839.s001.zip › (10,10)-MHV-Table11/MOALO.txt]

DF1   1.558e+0(2.210e-2)
DF2   1.452e+0(1.791e-2)
DF3   1.448e+0(3.963e-2)
DF4   6.512e+0(5.560e-2)
DF5   1.646e+0(1.403e-2)
DF6   1.109e+0(1.326e-2)
DF7   3.310e+0(2.595e-2)
DF8   1.743e+0(6.805e-3)
DF9   1.281e+0(1.638e-2)
DF10 1.039e+0(2.902e-2)
DF11 2.889e-1(2.340e-2)
DF12 3.111e+0(8.543e-2) 
DF13 6.358e+0(2.959e-1)
DF14 9.662e-1(2.176e-2)
