# Supplementary material for: Solving dynamic multi-objective problems with a new prediction-based optimization algorithm
Source: PLoS One. 2021 Aug 3;16(8):e0254839. doi: 10.1371/journal.pone.0254839 (PMC8330920; doi:10.1371/journal.pone.0254839)
Supplement: S1 File — (ZIP) [file pone.0254839.s001.zip › (10,10)-MHV-Table11/MOGOA-test.txt]

DF1   6.046e-7       1
DF2   6.046e-7       1
DF3   6.046e-7       1
DF4   6.046e-7       1
DF5   6.046e-7       1
DF6   6.046e-7       1
DF7   6.046e-7       1
DF8   6.046e-7       1
DF9   6.046e-7       1
DF10 6.528e-8       1
DF11 4.464e-1       0
DF12 4.353e-5       1
DF13 5.804e-3       1
DF14 3.329e-1       0  
