# Supplementary material for: Solving dynamic multi-objective problems with a new prediction-based optimization algorithm
Source: PLoS One. 2021 Aug 3;16(8):e0254839. doi: 10.1371/journal.pone.0254839 (PMC8330920; doi:10.1371/journal.pone.0254839)
Supplement: S1 File — (ZIP) [file pone.0254839.s001.zip › (10,10)-MHV-Table11/MOGOA.txt]

DF1   1.555e+0(1.419e-2)
DF2   1.456e+0(2.049e-2)
DF3   1.443e+0(2.120e-2)
DF4   6.785e+0(1.086e-1)
DF5   1.660e+0(8.226e-3)
DF6   1.065e+0(2.146e-2)
DF7   3.312e+0(2.168e-2)
DF8   1.739e+0(1.104e-2)
DF9   1.290e+0(1.727e-2)
DF10 1.086e+0(3.402e-2)
DF11 2.741e-1(1.331e-2)
DF12 3.194e+0(8.433e-2)
DF13 6.611e+0(1.151e-1)
DF14 9.861e-1(1.291e-2)
