# Supplementary material for: Solving dynamic multi-objective problems with a new prediction-based optimization algorithm
Source: PLoS One. 2021 Aug 3;16(8):e0254839. doi: 10.1371/journal.pone.0254839 (PMC8330920; doi:10.1371/journal.pone.0254839)
Supplement: S1 File — (ZIP) [file pone.0254839.s001.zip › (10,10)-MHV-Table11/MOMVO-test.txt]

DF1   7.088e-8     1
DF2   7.088e-8     1
DF3   7.088e-8     1
DF4   7.088e-8     1
DF5   7.088e-8     1
DF6   7.088e-8     1
DF7   7.088e-8     1
DF8   7.088e-8     1
DF9   7.088e-8     1
DF10 3.564e-4     1
DF11 6.375e-1     0
DF12 2.226e-1     0
DF13 5.746e-2     0
DF14 8.187e-1     0  
