# Supplementary material for: Solving dynamic multi-objective problems with a new prediction-based optimization algorithm
Source: PLoS One. 2021 Aug 3;16(8):e0254839. doi: 10.1371/journal.pone.0254839 (PMC8330920; doi:10.1371/journal.pone.0254839)
Supplement: S1 File — (ZIP) [file pone.0254839.s001.zip › (10,10)-MHV-Table11/MOMVO.txt]

DF1   1.648e+0(1.857e-3)
DF2   1.695e+0(9.909e-3)
DF3   1.491e+0(1.724e-2)
DF4   7.280e+0(2.941e-2)
DF5   1.727e+0(1.175e-3)
DF6   1.152e+0(1.215e-2)
DF7   3.316e+0(1.895e-2)
DF8   1.780e+0(3.679e-3)
DF9   1.394e+0(1.317e-2)
DF10 1.213e+0(4.513e-2)
DF11 3.646e-1(2.381e-3)
DF12 3.468e+0(5.777e-2)
DF13 7.381e+0(1.326e-2)
DF14 1.080e+0(5.046e-3)
