# Supplementary material for: Solving dynamic multi-objective problems with a new prediction-based optimization algorithm
Source: PLoS One. 2021 Aug 3;16(8):e0254839. doi: 10.1371/journal.pone.0254839 (PMC8330920; doi:10.1371/journal.pone.0254839)
Supplement: S1 File — (ZIP) [file pone.0254839.s001.zip › (10,10)-MHV-Table11/MSSA-test.txt]

DF1   1.429e-8      1
DF2   1.429e-8      1
DF3   1.429e-8      1
DF4   1.429e-8      1
DF5   1.429e-8      1
DF6   1.429e-8      1
DF7   1.429e-8      1
DF8   1.429e-8      1
DF9   1.429e-8      1
DF10 1.028e-6      1
DF11 6.414e-1      0
DF12 4.033e-3      1
DF13 3.644e-2      1
DF14 4.553e-1      0  
