# Supplementary material for: Solving dynamic multi-objective problems with a new prediction-based optimization algorithm
Source: PLoS One. 2021 Aug 3;16(8):e0254839. doi: 10.1371/journal.pone.0254839 (PMC8330920; doi:10.1371/journal.pone.0254839)
Supplement: S1 File — (ZIP) [file pone.0254839.s001.zip › (10,10)-MHV-Table11/MSSA.txt]

DF1   1.559e+0(1.638e-2)
DF2   1.546e+0(1.385e-2)
DF3   1.453e+0(4.203e-2)
DF4   7.098e+0(6.747e-2)
DF5   1.691e+0(4.786e-3)
DF6   1.151e+0(3.038e-2)
DF7   3.317e+0(1.804e-2)
DF8   1.756e+0(9.661e-3)
DF9   1.374e+0(1.895e-2)
DF10 1.116e+0(4.084e-2)
DF11 2.854e-1(8.379e-3)
DF12 3.428e+0(4.491e-2)
DF13 6.702e+0(1.776e-1)
DF14 1.011e+0(1.016e-2)
