# Supplementary material for: Solving dynamic multi-objective problems with a new prediction-based optimization algorithm
Source: PLoS One. 2021 Aug 3;16(8):e0254839. doi: 10.1371/journal.pone.0254839 (PMC8330920; doi:10.1371/journal.pone.0254839)
Supplement: S1 File — (ZIP) [file pone.0254839.s001.zip › (10,10)-MHV-Table5/FBP.txt]

DF1   1.668e+0(9.101e-4)
DF2   1.798e+0(1.307e-2)
DF3   1.614e+0(1.295e-2)
DF4   7.588e+0(1.027e-2)
DF5   1.734e+0(1.575e-3)
DF6   1.214e-1(3.713e-2)
DF7   3.465e+0(2.298e-3)
DF8   1.784e+0(1.653e-3)
DF9   1.571e+0(1.172e-2)
DF10 1.379e+0(1.174e-2)
DF11 3.714e-1(2.397e-3)
DF12 3.458e+0(1.013e-2)
DF13 7.105e+0(2.803e-2)
DF14 1.073e+0(1.995e-3)
