# Supplementary material for: Solving dynamic multi-objective problems with a new prediction-based optimization algorithm
Source: PLoS One. 2021 Aug 3;16(8):e0254839. doi: 10.1371/journal.pone.0254839 (PMC8330920; doi:10.1371/journal.pone.0254839)
Supplement: S1 File — (ZIP) [file pone.0254839.s001.zip › (10,10)-MHV-Table5/MEADFD.txt]

DF1   1.661e+0(3.713e-4)
DF2   1.892e+0(5.494e-4)
DF3   1.559e+0(1.185e-2)
DF4   7.400e+0(3.674e-3)
DF5   1.720e+0(4.886e-4)
DF6   1.231e+0(8.906e-3)
DF7   3.374e+0(1.306e-2)
DF8   1.774e-2(5.440e-4)
DF9   1.548e+0(2.561e-2)
DF10 1.358e+0(1.102e-2)
DF11 3.097e-1(1.089e-3)
DF12 3.414e-1(1.211e-2)
DF13 6.674e+0(9.605e-3)
DF14 9.175e-1(7.023e-3)
