# Supplementary material for: Solving dynamic multi-objective problems with a new prediction-based optimization algorithm
Source: PLoS One. 2021 Aug 3;16(8):e0254839. doi: 10.1371/journal.pone.0254839 (PMC8330920; doi:10.1371/journal.pone.0254839)
Supplement: S1 File — (ZIP) [file pone.0254839.s001.zip › (10,10)-MHV-Table5/MOEADFD-test.txt]

DF1   1.857e-9      1
DF2   2.610e-10    1
DF3   8.663e-5      1
DF4   9.470e-1      0
DF5   5.072e-10    1
DF6   1.511e-7      1
DF7   6.952e-1      0
DF8   9.117e-1      0
DF9   1.734e-9      1
DF10 4.733e-1      0
DF11 2.052e-1      0
DF12 7.394e-1      0
DF13 1.953e-3      1
DF14 9.334e-2      0  
