# Supplementary material for: Solving dynamic multi-objective problems with a new prediction-based optimization algorithm
Source: PLoS One. 2021 Aug 3;16(8):e0254839. doi: 10.1371/journal.pone.0254839 (PMC8330920; doi:10.1371/journal.pone.0254839)
Supplement: S1 File — (ZIP) [file pone.0254839.s001.zip › (10,10)-MHV-Table5/MoE-test.txt]

DF1   3.432e-10    1
DF2   4.210e-11    1
DF3   6.211e-9      1
DF4   5.414e-8      1
DF5   4.504e-10    1
DF6   6.751e-9      1
DF7   5.799e-5      1
DF8   8.314e-1      0
DF9   1.354e-9      1
DF10 6.414e-1      0
DF11 4.604e-5      1
DF12 8.726e-7      1
DF13 5.498e-8      1
DF14 4.350e-3      1  
