# Supplementary material for: Solving dynamic multi-objective problems with a new prediction-based optimization algorithm
Source: PLoS One. 2021 Aug 3;16(8):e0254839. doi: 10.1371/journal.pone.0254839 (PMC8330920; doi:10.1371/journal.pone.0254839)
Supplement: S1 File — (ZIP) [file pone.0254839.s001.zip › (10,10)-MHV-Table5/MoE.txt]

DF1   4.188e-2(2.920e-3)
DF2   1.116e-1(9.048e-3)
DF3   4.200e-1(6.448e-3)
DF4   7.516e-1(1.778e-2)
DF5   7.931e+0(9.442e-3)
DF6   3.577e+2(6.934e+1)
DF7   1.805e+0(2.524e+0)
DF8   1.739e-1(2.639e-3)
DF9   8.884e+0(4.240e-2)
DF10 1.140e+0(3.321e-1)
DF11 4.339e+0(6.078e-2)
DF12 2.306e+0(5.445e-1)
DF13 3.067e+0(3.395e-2)
DF14 2.379e+1(8.617e-1)
