# Supplementary material for: Solving dynamic multi-objective problems with a new prediction-based optimization algorithm
Source: PLoS One. 2021 Aug 3;16(8):e0254839. doi: 10.1371/journal.pone.0254839 (PMC8330920; doi:10.1371/journal.pone.0254839)
Supplement: S1 File — (ZIP) [file pone.0254839.s001.zip › (10,10)-MHV-Table5/PPS-test.txt]

DF1   1.174e-9      1
DF2   2.572e-7      1
DF3   1.430e-5      1
DF4   5.106e-1      0
DF5   6.696e-11    1
DF6   1.931e-7      1
DF7   8.315e-3      1
DF8   2.707e-1      0
DF9   4.504e-11    1
DF10 1.174e-9      1
DF11 6.100e-1      0
DF12 2.154e-6      1
DF13 5.186e-7      1
DF14 1.564e-2      1  
