# Supplementary material for: Solving dynamic multi-objective problems with a new prediction-based optimization algorithm
Source: PLoS One. 2021 Aug 3;16(8):e0254839. doi: 10.1371/journal.pone.0254839 (PMC8330920; doi:10.1371/journal.pone.0254839)
Supplement: S1 File — (ZIP) [file pone.0254839.s001.zip › (10,10)-MHV-Table5/PPS.txt]

DF1   9.604e-1(7.314e-2)
DF2   1.423e+0(8.355e-2) 
DF3   1.321e+0(2.166e-1)
DF4   7.230e+0(7.289e-2)
DF5   1.067e+0(1.035e-1)
DF6   2.707e-2(2.205e-2)
DF7   3.283e+0(5.049e-2)
DF8   1.750e+0(6.110e-3)
DF9   8.946e-1(1.307e-1)
DF10 1.087e+0(2.755e-2)
DF11 3.514e-1(5.745e-3)
DF12 3.200e+0(4.098e-2)
DF13 5.573e+0(2.023e-1)
DF14 8.552e-1(4.905e-2)
