# Supplementary material for: Solving dynamic multi-objective problems with a new prediction-based optimization algorithm
Source: PLoS One. 2021 Aug 3;16(8):e0254839. doi: 10.1371/journal.pone.0254839 (PMC8330920; doi:10.1371/journal.pone.0254839)
Supplement: S1 File — (ZIP) [file pone.0254839.s001.zip › (10,10)-MHV-Table5/TrDMOEA-test.txt]

DF1   4.075e-11    1
DF2   6.066e-11    1
DF3   3.368e-5      1
DF4   1.858e-1      0
DF5  6.466e-11     1
DF6   4.969e-9      1
DF7   1.120e-1      0
DF8   3.207e-7      1
DF9   8.516e-11    1
DF10 2.754e-3      1
DF11 4.978e-4      1
DF12 1.418e-5      1
DF13 1.004e-3      1
DF14 7.172e-1      0  
