# Supplementary material for: Solving dynamic multi-objective problems with a new prediction-based optimization algorithm
Source: PLoS One. 2021 Aug 3;16(8):e0254839. doi: 10.1371/journal.pone.0254839 (PMC8330920; doi:10.1371/journal.pone.0254839)
Supplement: S1 File — (ZIP) [file pone.0254839.s001.zip › (10,10)-MHV-Table5/TrDMOEA.txt]

DF1   1.664e+0(1.427e-1)
DF2   1.900e+0(1.105e-3)
DF3   1.611e+0(4.851e-2)
DF4   7.528e+0(5.462e-1)
DF5   1.753e+0(1.809e-2)
DF6   1.115e+0(7.465e-2)
DF7   3.426e+0(1.283e-2)
DF8   1.735e+0(1.954e-2)
DF9   1.645e+0(4.368e-2)
DF10 1.908e+0(1.365e-3)
DF11 7.456e-1(4.820e-3)
DF12 3.560e+0(1.743e-5)
DF13 7.044e+0(3.101e-2)
DF14 1.116e+0(1.702e-2)
