# Supplementary material for: Solving dynamic multi-objective problems with a new prediction-based optimization algorithm
Source: PLoS One. 2021 Aug 3;16(8):e0254839. doi: 10.1371/journal.pone.0254839 (PMC8330920; doi:10.1371/journal.pone.0254839)
Supplement: S1 File — (ZIP) [file pone.0254839.s001.zip › (10,10)-MIGD-Table10/MOALO-test.txt]

DF1   7.043e-7      1
DF2   5.895e-1      0
DF3   6.972e-3      1
DF4   4.119e-1      0
DF5   1.873e-7      1
DF6   5.135e-5      1
DF7   4.643e-1      0
DF8   6.414e-1      0
DF9   2.773e-5      1
DF10 2.678e-6      1
DF11 9.234e-1      0
DF12 2.921e-9      1
DF13 2.015e-8      1
DF14 1.188e-1      0  
