# Supplementary material for: Solving dynamic multi-objective problems with a new prediction-based optimization algorithm
Source: PLoS One. 2021 Aug 3;16(8):e0254839. doi: 10.1371/journal.pone.0254839 (PMC8330920; doi:10.1371/journal.pone.0254839)
Supplement: S1 File — (ZIP) [file pone.0254839.s001.zip › (10,10)-MIGD-Table10/MOALO.txt]

DF1   4.146e-2(7.050e-3)
DF2   1.946e-1(7.243e-3)
DF3   7.648e-2(1.519e-2)
DF4   2.993e-1(4.554e-2)
DF5   4.380e-2(4.928e-3)
DF6   1.419e+0(1.912e-1)
DF7   5.541e-2(6.659e-3)
DF8   2.503e-2(2.139e-3)
DF9   1.871e-1(6.347e-3)
DF10 1.215e-1(7.780e-3)
DF11 6.567e-1(4.076e-3) 
DF12 5.616e-1(6.027e-2) 
DF13 2.290e-1(4.475e-2)
DF14 6.818e-2(4.887e-3)
