# Supplementary material for: Solving dynamic multi-objective problems with a new prediction-based optimization algorithm
Source: PLoS One. 2021 Aug 3;16(8):e0254839. doi: 10.1371/journal.pone.0254839 (PMC8330920; doi:10.1371/journal.pone.0254839)
Supplement: S1 File — (ZIP) [file pone.0254839.s001.zip › (10,10)-MIGD-Table10/MOGOA-test.txt]

DF1   2.670e-9       1
DF2   5.895e-1       0
DF3   1.911e-2       1
DF4   5.692e-1       0
DF5   3.945e-8       1
DF6   1.787e-6       1
DF7   7.394e-1       0
DF8   5.895e-1       0
DF9   2.133e-5       1
DF10 1.628e-2       1
DF11 5.395e-1       0
DF12 3.831e-5       1
DF13 3.770e-4       1
DF14 7.727e-2       0  
