# Supplementary material for: Solving dynamic multi-objective problems with a new prediction-based optimization algorithm
Source: PLoS One. 2021 Aug 3;16(8):e0254839. doi: 10.1371/journal.pone.0254839 (PMC8330920; doi:10.1371/journal.pone.0254839)
Supplement: S1 File — (ZIP) [file pone.0254839.s001.zip › (10,10)-MIGD-Table10/MOGOA.txt]

DF1   4.738e-2(8.374e-3)
DF2   1.903e-1(1.041e-2) 
DF3   7.898e-2(1.321e-2)
DF4   1.952e-1(2.347e-2)
DF5   3.651e-2(2.985e-2)
DF6   1.812e+0(3.526e-1)
DF7   5.798e-2(6.698e-3)
DF8   2.617e-2(2.368e-3)
DF9   1.879e-1(1.085e-2) 
DF10 1.151e-1(8.943e-3)
DF11 6.833e-1(1.025e-2)
DF12 4.252e-1(4.889e-2)
DF13 2.004e-1(9.503e-3)
DF14 6.768e-2(2.941e-3)
