# Supplementary material for: Solving dynamic multi-objective problems with a new prediction-based optimization algorithm
Source: PLoS One. 2021 Aug 3;16(8):e0254839. doi: 10.1371/journal.pone.0254839 (PMC8330920; doi:10.1371/journal.pone.0254839)
Supplement: S1 File — (ZIP) [file pone.0254839.s001.zip › (10,10)-MIGD-Table10/MOMVO-test.txt]

DF1   4.182e-9     1
DF2   1.174e-3     1
DF3   4.637e-3     1
DF4   9.470e-1     0
DF5   2.154e-10   1
DF6   4.532e-8     1
DF7   4.290e-1     0
DF8   5.011e-1     0
DF9   6.528e-8     1
DF10 2.068e-2     1
DF11 9.234e-1     0
DF12 7.773e-9     1
DF13 5.533e-8     1
DF14 6.145e-2     0  
