# Supplementary material for: Solving dynamic multi-objective problems with a new prediction-based optimization algorithm
Source: PLoS One. 2021 Aug 3;16(8):e0254839. doi: 10.1371/journal.pone.0254839 (PMC8330920; doi:10.1371/journal.pone.0254839)
Supplement: S1 File — (ZIP) [file pone.0254839.s001.zip › (10,10)-MIGD-Table10/MOMVO.txt]

DF1   1.186e-2(3.281e-4)
DF2   1.193e-1(6.074e-3)
DF3   5.270e-2(8.431e-3)
DF4   9.334e-2(5.608e-3)
DF5   1.126e-2(6.515e-4)
DF6   6.598e-1(2.662e-2)
DF7   5.919e-2(1.181e-2)
DF8   1.378e-2(1.528e-3)
DF9   1.530e-1(4.694e-3)
DF10 8.616e-2(4.964e-3)
DF11 6.449e-1(2.818e-3)
DF12 5.188e-1(5.700e-2)
DF13 1.097e-1(6.769e-3)
DF14 4.598e-2(1.876e-3)
