# Supplementary material for: Solving dynamic multi-objective problems with a new prediction-based optimization algorithm
Source: PLoS One. 2021 Aug 3;16(8):e0254839. doi: 10.1371/journal.pone.0254839 (PMC8330920; doi:10.1371/journal.pone.0254839)
Supplement: S1 File — (ZIP) [file pone.0254839.s001.zip › (10,10)-MIGD-Table10/MSSA-test.txt]

DF1   6.046e-7      1
DF2   9.646e-2      0
DF3   2.709e-2      1
DF4   8.073e-1      0
DF5   5.967e-9      1
DF6   2.095e-7      1
DF7   7.845e-1      0
DF8   8.418e-1      0
DF9   2.028e-7      1
DF10 2.755e-3      1
DF11 7.394e-1      0
DF12 6.518e-9      1
DF13 1.766e-3      1
DF14 1.537e-1      0  
