# Supplementary material for: Solving dynamic multi-objective problems with a new prediction-based optimization algorithm
Source: PLoS One. 2021 Aug 3;16(8):e0254839. doi: 10.1371/journal.pone.0254839 (PMC8330920; doi:10.1371/journal.pone.0254839)
Supplement: S1 File — (ZIP) [file pone.0254839.s001.zip › (10,10)-MIGD-Table10/MSSA.txt]

DF1   3.989e-2(4.897e-3)
DF2   1.535e-1(6.676e-3)
DF3   6.577e-2(1.529e-2) 
DF4   1.359e-1(1.584e-2)
DF5   2.163e-2(1.498e-3)
DF6   1.482e+0(2.395e-1)
DF7   1.835e-2(2.784e-3)
DF8   1.891e-2(6.910e-4)
DF9   1.391e-1(6.706e-3)
DF10 1.117e-1(9.539e-3)
DF11 6.688e-1(3.715e-3)
DF12 5.951e-1(4.716e-2)
DF13 1.828e-1(2.534e-2)
DF14 5.744e-2(4.825e-3)
