# Supplementary material for: Solving dynamic multi-objective problems with a new prediction-based optimization algorithm
Source: PLoS One. 2021 Aug 3;16(8):e0254839. doi: 10.1371/journal.pone.0254839 (PMC8330920; doi:10.1371/journal.pone.0254839)
Supplement: S1 File — (ZIP) [file pone.0254839.s001.zip › (10,10)-MIGD-Table13/FBPV1-test.txt]

DF1   5.011e-1      0
DF2   9.352e-1      0
DF3   6.952e-1      0
DF4   8.303e-1      0
DF5   6.520e-1      0
DF6   9.117e-1      0
DF7   7.618e-1      0
DF8   7.506e-1      0
DF9   4.733e-1      0
DF10 3.020e-11    1
DF11 4.975e-11    1
DF12 3.338e-11    1
DF13 3.081e-8      1
DF14 4.504e-11    1  
