# Supplementary material for: Solving dynamic multi-objective problems with a new prediction-based optimization algorithm
Source: PLoS One. 2021 Aug 3;16(8):e0254839. doi: 10.1371/journal.pone.0254839 (PMC8330920; doi:10.1371/journal.pone.0254839)
Supplement: S1 File — (ZIP) [file pone.0254839.s001.zip › (10,10)-MIGD-Table13/FBPV1.txt]

DF1   6.046e-3(2.750e-4)
DF2   3.844e-2(3.655e-3)
DF3   1.472e-2(9.277e-3)
DF4   7.058e-2(2.557e-3)
DF5   6.956e-3(5.116e-4)
DF6   6.248e-1(5.066e-2)
DF7   9.643e-3(2.833e-4)
DF8   7.188e-3(5.881e-4)
DF9   7.293e-2(6.506e-3)
DF10 1.119e-1(7.538e-3)
DF11 6.439e-1(1.579e-3) 
DF12 2.947e-1(6.804e-3)
DF13 1.800e-1(1.115e-2)
DF14 6.105e-2(5.593e-3)
