# Supplementary material for: Solving dynamic multi-objective problems with a new prediction-based optimization algorithm
Source: PLoS One. 2021 Aug 3;16(8):e0254839. doi: 10.1371/journal.pone.0254839 (PMC8330920; doi:10.1371/journal.pone.0254839)
Supplement: S1 File — (ZIP) [file pone.0254839.s001.zip › (10,10)-MIGD-Table13/FBPV2-test.txt]

DF1   1.260e-1       0
DF2   9.334e-2       0
DF3   2.643e-1       0
DF4   7.731e-1       0
DF5   4.204e-1       0
DF6   4.119e-1       0
DF7   4.825e-1       0
DF8   6.952e-1       0
DF9   6.627e-1       0
DF10 3.020e-11     1
DF11 4.972e-11     1
DF12 3.020e-11     1
DF13 5.462e-6       1
DF14 4.505e-11     1  
