# Supplementary material for: Solving dynamic multi-objective problems with a new prediction-based optimization algorithm
Source: PLoS One. 2021 Aug 3;16(8):e0254839. doi: 10.1371/journal.pone.0254839 (PMC8330920; doi:10.1371/journal.pone.0254839)
Supplement: S1 File — (ZIP) [file pone.0254839.s001.zip › (10,10)-MIGD-Table13/FBPV2.txt]

DF1   5.934e-3(2.898e-4) 
DF2   5.561e-2(5.542e-3)
DF3   2.610e-2(2.915e-2)
DF4   7.213e-2(2.659e-3)
DF5   7.040e-3(1.403e-2)
DF6   6.952e-1(7.643e-2)
DF7   9.564e-3(2.868e-4)
DF8   7.190e-3(4.454e-4)
DF9   7.189e-2(8.008e-3)
DF10 1.095e-1(5.610e-3)
DF11 6.441e-1(1.666e-3)
DF12 2.893e-1(7.764e-3)
DF13 1.529e-1(4.838e-3)
DF14 5.288e-2(1.826e-3)
