# Supplementary material for: Solving dynamic multi-objective problems with a new prediction-based optimization algorithm
Source: PLoS One. 2021 Aug 3;16(8):e0254839. doi: 10.1371/journal.pone.0254839 (PMC8330920; doi:10.1371/journal.pone.0254839)
Supplement: S1 File — (ZIP) [file pone.0254839.s001.zip › (10,10)-MIGD-Table13/FBPV3-test.txt]

DF1   1.236e-3     1
DF2   9.941e-1     0
DF3   6.843e-1     0
DF4   9.234e-1     0
DF5   2.282e-1     0
DF6   1.335e-1     0
DF7   2.009e-1     0
DF8   3.329e-1     0
DF9   7.062e-1     0
DF10 3.020e-11   1
DF11 4.077e-11   1
DF12 3.020e-11   1
DF13 8.197e-7     1
DF14 6.066e-11   1  
