# Supplementary material for: Solving dynamic multi-objective problems with a new prediction-based optimization algorithm
Source: PLoS One. 2021 Aug 3;16(8):e0254839. doi: 10.1371/journal.pone.0254839 (PMC8330920; doi:10.1371/journal.pone.0254839)
Supplement: S1 File — (ZIP) [file pone.0254839.s001.zip › (10,10)-MIGD-Table13/FBPV3.txt]

DF1   1.652e-2(6.447e-3)
DF2   3.877e-2(4.215e-3)
DF3   1.434e-2(1.053e-3)
DF4   7.247e-2(3.550e-3)
DF5   1.336e-2(3.222e-3)
DF6   1.831e+0(3.855e-1)
DF7   1.375e-2(2.474e-3)
DF8   8.510e-3(4.286e-4)
DF9   7.093e-2(7.740e-3)
DF10 1.027e-1(5.233e-3)
DF11 6.458e-1(1.975e-3)
DF12 3.157e+2(1.578e+2)
DF13 1.660e-1(8.410e-3)
DF14 5.229e-2(1.697e-3)
