# Supplementary material for: Solving dynamic multi-objective problems with a new prediction-based optimization algorithm
Source: PLoS One. 2021 Aug 3;16(8):e0254839. doi: 10.1371/journal.pone.0254839 (PMC8330920; doi:10.1371/journal.pone.0254839)
Supplement: S1 File — (ZIP) [file pone.0254839.s001.zip › (10,10)-MIGD-Table14/FBPS1.txt]

DF1   5.861e-3(3.024e-4)
DF2   3.695e-2(3.258e-3)
DF3   1.497e-2(9.258e-3)
DF4   7.054e-2(2.689e-3)
DF5   6.749e-3(4.252e-4)
DF6   6.252e-1(4.554e-2)
DF7   9.970e-3(2.978e-4)
DF8   7.178e-3(4.119e-4)
DF9   6.904e-2(5.571e-3)
DF10 1.048e-1(4.048e-3)
DF11 6.446e-1(1.322e-3)
DF12 2.841e-1(6.965e-3)
DF13 1.562e-1(6.031e-3)
DF14 5.336e-2(2.175e-3)
