# Supplementary material for: Solving dynamic multi-objective problems with a new prediction-based optimization algorithm
Source: PLoS One. 2021 Aug 3;16(8):e0254839. doi: 10.1371/journal.pone.0254839 (PMC8330920; doi:10.1371/journal.pone.0254839)
Supplement: S1 File — (ZIP) [file pone.0254839.s001.zip › (10,10)-MIGD-Table14/FBPS2-test.txt]

DF1   8.187e-1       0
DF2   9.000e-1       0
DF3   8.187e-1       0
DF4   7.394e-1       0
DF5   4.643e-1       0
DF6   6.843e-1       0
DF7   8.543e-1       0
DF8   8.650e-1       0
DF9   5.592e-1       0
DF10 3.020e-11     1
DF11 4.504e-11     1
DF12 3.338e-11     1
DF13 2.278e-5       1
DF14 4.505e-11     1  
