# Supplementary material for: Solving dynamic multi-objective problems with a new prediction-based optimization algorithm
Source: PLoS One. 2021 Aug 3;16(8):e0254839. doi: 10.1371/journal.pone.0254839 (PMC8330920; doi:10.1371/journal.pone.0254839)
Supplement: S1 File — (ZIP) [file pone.0254839.s001.zip › (10,10)-MIGD-Table14/FBPS2.txt]

DF1   5.939e-3(3.137e-4)
DF2   4.036e-2(4.304e-3)
DF3   1.236e-2(7.067e-3)
DF4   7.184e-2(3.091e-3)
DF5   6.529e-3(6.999e-4)
DF6   5.974e-1(4.961e-2)
DF7   9.849e-3(3.574e-4)
DF8   7.262e-3(3.803e-4)
DF9   6.425e-2(5.298e-3)
DF10 1.021e-1(4.865e-3)
DF11 6.437e-1(1.628e-3)
DF12 2.841e-1(6.633e-3)
DF13 1.458e-1(4.852e-3)
DF14 5.277e-2(1.527e-3)
