# Supplementary material for: Solving dynamic multi-objective problems with a new prediction-based optimization algorithm
Source: PLoS One. 2021 Aug 3;16(8):e0254839. doi: 10.1371/journal.pone.0254839 (PMC8330920; doi:10.1371/journal.pone.0254839)
Supplement: S1 File — (ZIP) [file pone.0254839.s001.zip › (10,10)-MIGD-Table14/FBPS3.txt]

DF1   5.799e-3(3.571e-4)
DF2   4.084e-2(3.900e-3)
DF3   1.265e-2(5.964e-3)
DF4   7.183e-2(3.456e-3)
DF5   6.650e-3(7.786e-4)
DF6   5.763e-1(5.042e-2)
DF7   1.014e-2(4.601e-4)
DF8   7.296e-3(2.870e-4)
DF9   6.444e-2(5.086e-3)
DF10 9.985e-2(3.487e-3)
DF11 6.437e-1(1.571e-3)
DF12 2.851e-1(7.355e-3)
DF13 1.461e-1(4.106e-3)
DF14 5.263e-2(1.828e-3)
