# Supplementary material for: Solving dynamic multi-objective problems with a new prediction-based optimization algorithm
Source: PLoS One. 2021 Aug 3;16(8):e0254839. doi: 10.1371/journal.pone.0254839 (PMC8330920; doi:10.1371/journal.pone.0254839)
Supplement: S1 File — (ZIP) [file pone.0254839.s001.zip › (10,10)-MIGD-Table15/FBPL1-test.txt]

DF1   7.958e-1      0
DF2   5.793e-1      0
DF3   9.587e-1      0
DF4   8.534e-1      0
DF5   8.534e-1      0
DF6   8.418e-1      0
DF7   8.418e-1      0
DF8   7.958e-1      0
DF9   8.187e-1      0
DF10 3.020e-11    1
DF11 4.975e-11    1
DF12 3.338e-11    1
DF13 1.635e-5      1
DF14 4.975e-11    1  
