# Supplementary material for: Solving dynamic multi-objective problems with a new prediction-based optimization algorithm
Source: PLoS One. 2021 Aug 3;16(8):e0254839. doi: 10.1371/journal.pone.0254839 (PMC8330920; doi:10.1371/journal.pone.0254839)
Supplement: S1 File — (ZIP) [file pone.0254839.s001.zip › (10,10)-MIGD-Table15/FBPL1.txt]

DF1   5.802e-3(2.648e-4)
DF2   4.474e-2(4.117e-3)
DF3   1.199e-2(6.526e-3)
DF4   7.126e-2(2.506e-3)
DF5   6.870e-3(8.297e-4)
DF6   6.212e-1(4.999e-2)
DF7   9.825e-3(3.817e-4)
DF8   7.104e-3(5.527e-4)
DF9   6.728e-2(6.911e-3)
DF10 1.010e-1(5.205e-3)
DF11 6.465e-1(1.292e-3)
DF12 2.843e-1(7.265e-3)
DF13 1.503e-1(5.011e-3)
DF14 5.318e-2(2.072e-3)
