# Supplementary material for: Solving dynamic multi-objective problems with a new prediction-based optimization algorithm
Source: PLoS One. 2021 Aug 3;16(8):e0254839. doi: 10.1371/journal.pone.0254839 (PMC8330920; doi:10.1371/journal.pone.0254839)
Supplement: S1 File — (ZIP) [file pone.0254839.s001.zip › (10,10)-MIGD-Table15/FBPL2-test.txt]

DF1   9.234e-1       0
DF2   9.117e-1       0
DF3   9.234e-1       0
DF4   8.650e-1       0
DF5   9.117e-1       0
DF6   9.117e-1       0
DF7   9.234e-1       0
DF8   9.352e-1       0
DF9   8.650e-1       0
DF10 3.020e-11     1
DF11 4.975e-11     1
DF12 3.020e-11     1
DF13 1.337e-5       1
DF14 4.504e-11     1  
