# Supplementary material for: Solving dynamic multi-objective problems with a new prediction-based optimization algorithm
Source: PLoS One. 2021 Aug 3;16(8):e0254839. doi: 10.1371/journal.pone.0254839 (PMC8330920; doi:10.1371/journal.pone.0254839)
Supplement: S1 File — (ZIP) [file pone.0254839.s001.zip › (10,10)-MIGD-Table15/FBPL2.txt]

DF1   5.817e-3(2.360e-4) 
DF2   4.165e-2(4.243e-3)
DF3   1.518e-2(1.194e-2)
DF4   7.098e-2(2.851e-3)
DF5   6.704e-3(7.194e-4)
DF6   6.137e-1(4.644e-2)
DF7   9.804e-3(3.990e-4)
DF8   7.155e-3(4.678e-4)
DF9   6.655e-2(4.605e-3)
DF10 1.005e-1(3.651e-3)
DF11 6.441e-1(1.271e-3)
DF12 3.143e-1(1.567e-2)
DF13 1.517e-1(6.104e-3)
DF14 5.295e-2(1.852e-3)
