# Supplementary material for: Solving dynamic multi-objective problems with a new prediction-based optimization algorithm
Source: PLoS One. 2021 Aug 3;16(8):e0254839. doi: 10.1371/journal.pone.0254839 (PMC8330920; doi:10.1371/journal.pone.0254839)
Supplement: S1 File — (ZIP) [file pone.0254839.s001.zip › (10,10)-MIGD-Table15/FBPL3-test.txt]

DF1   8.534e-1     0
DF2   5.793e-1     0
DF3   8.073e-1     0
DF4   9.587e-1     0
DF5   8.883e-1     0
DF6   8.766e-1     0
DF7   8.766e-1     0
DF8   5.106e-1     0
DF9   6.627e-1     0
DF10 3.020e-11   1
DF11 5.494e-11   1
DF12 3.020e-11   1
DF13 1.635e-5     1
DF14 4.504e-11   1  
