# Supplementary material for: Solving dynamic multi-objective problems with a new prediction-based optimization algorithm
Source: PLoS One. 2021 Aug 3;16(8):e0254839. doi: 10.1371/journal.pone.0254839 (PMC8330920; doi:10.1371/journal.pone.0254839)
Supplement: S1 File — (ZIP) [file pone.0254839.s001.zip › (10,10)-MIGD-Table15/FBPL3.txt]

DF1   5.878e-3(2.505e-4)
DF2   4.435e-2(4.543e-3)
DF3   1.319e-2(8.732e-3)
DF4   7.043e-2(2.710e-3)
DF5   6.736e-3(7.136e-4)
DF6   5.932e-1(4.410e-2)
DF7   9.803e-3(3.770e-4)
DF8   6.994e-3(3.990e-4)
DF9   6.479e-2(4.734e-3)
DF10 9.989e-2(5.214e-3)
DF11 6.475e-1(1.436e-3)
DF12 2.931e-1(1.315e-2)
DF13 1.587e-1(5.111e-3)
DF14 5.299e-2(2.060e-3)
