# Supplementary material for: Solving dynamic multi-objective problems with a new prediction-based optimization algorithm
Source: PLoS One. 2021 Aug 3;16(8):e0254839. doi: 10.1371/journal.pone.0254839 (PMC8330920; doi:10.1371/journal.pone.0254839)
Supplement: S1 File — (ZIP) [file pone.0254839.s001.zip › (10,10)-MIGD-Table16/FBPR1-test.txt]

DF1   2.324e-2      1
DF2   8.883e-1      0
DF3   6.669e-3      1
DF4   7.062e-1      0
DF5   2.499e-3      1
DF6   2.838e-1      0
DF7   8.073e-1      0
DF8   1.628e-2      1
DF9   8.534e-1      0
DF10 3.020e-11    1
DF11 4.975e-11    1
DF12 3.338e-11    1
DF13 6.283e-6      1
DF14 4.504e-11    1  
