# Supplementary material for: Solving dynamic multi-objective problems with a new prediction-based optimization algorithm
Source: PLoS One. 2021 Aug 3;16(8):e0254839. doi: 10.1371/journal.pone.0254839 (PMC8330920; doi:10.1371/journal.pone.0254839)
Supplement: S1 File — (ZIP) [file pone.0254839.s001.zip › (10,10)-MIGD-Table16/FBPR1.txt]

DF1   6.377e-3(2.337e-4)
DF2   3.503e-2(3.508e-3)
DF3   1.527e-2(7.933e-3)
DF4   7.054e-2(2.689e-3)
DF5   8.473e-3(6.716e-4)
DF6   7.340e-1(3.647e-2)
DF7   9.764e-3(5.243e-4)
DF8   8.419e-3(6.807e-4)
DF9   6.938e-2(4.694e-3) 
DF10 1.039e-1(4.889e-3)
DF11 6.442e-1(1.673e-3)
DF12 2.942e-1(8.063e-3)
DF13 1.547e-1(6.811e-3)
DF14 5.271e-2(1.840e-3)
