# Supplementary material for: Solving dynamic multi-objective problems with a new prediction-based optimization algorithm
Source: PLoS One. 2021 Aug 3;16(8):e0254839. doi: 10.1371/journal.pone.0254839 (PMC8330920; doi:10.1371/journal.pone.0254839)
Supplement: S1 File — (ZIP) [file pone.0254839.s001.zip › (10,10)-MIGD-Table16/FBPR2-test.txt]

DF1   2.416e-2       1
DF2   9.234e-1       0
DF3   1.564e-2       1
DF4   6.952e-1       0
DF5   2.380e-3       1
DF6   2.838e-1       0
DF7   8.073e-1       0
DF8   4.207e-2       1
DF9   6.627e-1       0
DF10 3.020e-11     1
DF11 5.494e-11     1
DF12 3.338e-11     1
DF13 2.491e-6       1
DF14 4.504e-11     1  
