# Supplementary material for: Solving dynamic multi-objective problems with a new prediction-based optimization algorithm
Source: PLoS One. 2021 Aug 3;16(8):e0254839. doi: 10.1371/journal.pone.0254839 (PMC8330920; doi:10.1371/journal.pone.0254839)
Supplement: S1 File — (ZIP) [file pone.0254839.s001.zip › (10,10)-MIGD-Table16/FBPR2.txt]

DF1   6.404e-3(2.941e-4)
DF2   3.478e-2(3.890e-3)
DF3   1.186e-2(4.311e-3) 
DF4   7.350e-2(3.801e-3)
DF5   8.871e-3(9.179e-4)
DF6   7.413e-1(4.230e-2)
DF7   9.811e-3(4.268e-4)
DF8   8.155e-3(5.792e-4)
DF9   7.013e-2(5.815e-3)
DF10 1.079e-1(6.567e-3)
DF11 6.442e-1(1.033e-3)
DF12 2.958e-1(7.183e-3)
DF13 1.594e-1(4.871e-3)
DF14 5.316e-2(2.267e-3)
