# Supplementary material for: Solving dynamic multi-objective problems with a new prediction-based optimization algorithm
Source: PLoS One. 2021 Aug 3;16(8):e0254839. doi: 10.1371/journal.pone.0254839 (PMC8330920; doi:10.1371/journal.pone.0254839)
Supplement: S1 File — (ZIP) [file pone.0254839.s001.zip › (10,10)-MIGD-Table16/FBPR3-test.txt]

DF1   4.033e-3     1
DF2   7.062e-1     0
DF3   4.217e-4     1
DF4   7.172e-1     0
DF5   1.784e-4     1
DF6   2.519e-1     0
DF7   5.592e-1     0
DF8   3.183e-3     1
DF9   3.555e-1     0
DF10 3.020e-11   1
DF11 4.504e-11   1
DF12 3.338e-11   1
DF13 2.879e-6     1
DF14 4.504e-11   1  
