# Supplementary material for: Solving dynamic multi-objective problems with a new prediction-based optimization algorithm
Source: PLoS One. 2021 Aug 3;16(8):e0254839. doi: 10.1371/journal.pone.0254839 (PMC8330920; doi:10.1371/journal.pone.0254839)
Supplement: S1 File — (ZIP) [file pone.0254839.s001.zip › (10,10)-MIGD-Table16/FBPR3.txt]

DF1   6.730e-3(3.582e-4)
DF2   3.397e-2(3.457e-3)
DF3   1.478e-2(7.774e-3)
DF4   7.238e-2(2.734e-3)
DF5   9.923e-3(1.029e-4)
DF6   7.495e-1(5.301e-2)
DF7   9.528e-3(3.826e-4)
DF8   8.814e-3(7.317e-4)
DF9   7.453e-2(6.473e-3)
DF10 1.113e-1(5.343e-3)
DF11 6.448e-1(1.783e-3)
DF12 2.951e-1(9.245e-3)
DF13 1.576e-1(7.544e-3)
DF14 5.367e-2(2.809e-3)
