# Supplementary material for: Solving dynamic multi-objective problems with a new prediction-based optimization algorithm
Source: PLoS One. 2021 Aug 3;16(8):e0254839. doi: 10.1371/journal.pone.0254839 (PMC8330920; doi:10.1371/journal.pone.0254839)
Supplement: S1 File — (ZIP) [file pone.0254839.s001.zip › (10,10)-MIGD-Table17/FBPQ1-test.txt]

DF1   9.705e-1      0
DF2   9.000e-1      0
DF3   9.823e-1      0
DF4   9.000e-1      0
DF5   9.470e-1      0
DF6   7.172e-1      0
DF7   9.352e-1      0
DF8   9.823e-1      0
DF9   9.352e-1      0
DF10 3.020e-11    1
DF11 4.504e-11    1
DF12 3.338e-11    1
DF13 9.514e-6      1
DF14 4.504e-11    1  
