# Supplementary material for: Solving dynamic multi-objective problems with a new prediction-based optimization algorithm
Source: PLoS One. 2021 Aug 3;16(8):e0254839. doi: 10.1371/journal.pone.0254839 (PMC8330920; doi:10.1371/journal.pone.0254839)
Supplement: S1 File — (ZIP) [file pone.0254839.s001.zip › (10,10)-MIGD-Table17/FBPQ1.txt]

DF1   5.911e-3(3.821e-4)
DF2   3.973e-2(4.259e-3)
DF3   1.352e-2(1.137e-2)
DF4   7.070e-2(2.651e-3)
DF5   7.061e-3(9.695e-4)
DF6   6.650e-1(4.967e-2)
DF7   9.732e-3(3.982e-4)
DF8   7.104e-3(3.891e-4)
DF9   6.762e-2(5.423e-3)
DF10 1.024e-1(5.649e-3)
DF11 6.442e-1(1.810e-3)
DF12 2.793e-1(4.853e-3)
DF13 1.521e-1(6.115e-3)
DF14 5.269e-2(1.620e-3)
