# Supplementary material for: Solving dynamic multi-objective problems with a new prediction-based optimization algorithm
Source: PLoS One. 2021 Aug 3;16(8):e0254839. doi: 10.1371/journal.pone.0254839 (PMC8330920; doi:10.1371/journal.pone.0254839)
Supplement: S1 File — (ZIP) [file pone.0254839.s001.zip › (10,10)-MIGD-Table17/FBPQ2.txt]

DF1   5.858e-3(1.873e-4)
DF2   3.852e-2(3.999e-3)
DF3   1.214e-2(8.241e-3)
DF4   7.076e-2(2.721e-3)
DF5   6.897e-3(7.156e-4)
DF6   6.261e-1(4.250e-2)
DF7   9.779e-3(3.525e-4)
DF8   7.085e-3(3.684e-4)
DF9   6.641e-2(5.793e-3)
DF10 1.013e-1(4.576e-3)
DF11 6.445e-1(1.437e-3)
DF12 2.795e-1(7.997e-3)
DF13 1.516e-1(5.229e-3)
DF14 5.328e-2(1.980e-3)
