# Supplementary material for: Solving dynamic multi-objective problems with a new prediction-based optimization algorithm
Source: PLoS One. 2021 Aug 3;16(8):e0254839. doi: 10.1371/journal.pone.0254839 (PMC8330920; doi:10.1371/journal.pone.0254839)
Supplement: S1 File — (ZIP) [file pone.0254839.s001.zip › (10,10)-MIGD-Table17/FBPQ3-test.txt]

DF1   8.187e-1     0
DF2   9.117e-1     0
DF3   9.352e-1     0
DF4   9.941e-1     0
DF5   9.352e-1     0
DF6   6.843e-1     0
DF7   8.766e-1     0
DF8   9.823e-1     0
DF9   6.735e-1     0
DF10 3.020e-11   1
DF11 6.066e-11   1
DF12 3.338e-11   1
DF13 1.091e-5     1
DF14 4.504e-11   1  
