# Supplementary material for: Solving dynamic multi-objective problems with a new prediction-based optimization algorithm
Source: PLoS One. 2021 Aug 3;16(8):e0254839. doi: 10.1371/journal.pone.0254839 (PMC8330920; doi:10.1371/journal.pone.0254839)
Supplement: S1 File — (ZIP) [file pone.0254839.s001.zip › (10,10)-MIGD-Table17/FBPQ3.txt]

DF1   5.948e-3(3.004e-4)
DF2   3.938e-2(5.429e-3)
DF3   1.494e-2(7.493e-3)
DF4   7.118e-2(3.231e-3)
DF5   6.744e-3(5.833e-4)
DF6   5.806e-1(3.250e-2)
DF7   9.744e-3(3.357e-4)
DF8   7.092e-3(3.835e-4)
DF9   6.461e-2(4.087e-3)
DF10 1.024e-1(6.013e-3)
DF11 6.439e-1(1.635e-3)
DF12 2.887e-1(7.027e-3)
DF13 1.518e-1(5.559e-3)
DF14 5.293e-2(1.755e-3)
