# Supplementary material for: Solving dynamic multi-objective problems with a new prediction-based optimization algorithm
Source: PLoS One. 2021 Aug 3;16(8):e0254839. doi: 10.1371/journal.pone.0254839 (PMC8330920; doi:10.1371/journal.pone.0254839)
Supplement: S1 File — (ZIP) [file pone.0254839.s001.zip › (10,10)-MIGD-Table2/FBP.txt]

DF1   5.844e-3(2.682e-4)
DF2   3.937e-2(4.765e-3)
DF3   1.162e-2(5.596e-3)
DF4   7.029e-2(2.230e-3)
DF5   6.832e-3(7.967e-4)
DF6   6.140e-1(4.412e-2)
DF7   9.785e-3(4.370e-4)
DF8   7.152e-3(5.012e-4)
DF9   6.755e-2(5.406e-3)
DF10 1.001e-1(3.921e-3)
DF11 6.436e-1(1.138e-3)
DF12 2.831e-1(1.074e-2)
DF13 1.500e-1(4.638e-3)
DF14 5.251e-2(1.619e-3)
