# Supplementary material for: Solving dynamic multi-objective problems with a new prediction-based optimization algorithm
Source: PLoS One. 2021 Aug 3;16(8):e0254839. doi: 10.1371/journal.pone.0254839 (PMC8330920; doi:10.1371/journal.pone.0254839)
Supplement: S1 File — (ZIP) [file pone.0254839.s001.zip › (10,10)-MIGD-Table2/MEADFD.txt]

DF1   9.522e-3(1.371e-4)
DF2   1.097e-2(2.093e-4)
DF3   3.386e-2(2.023e-3)
DF4   1.069e-1(1.686e-3)
DF5   1.455e-2(2.501e-4)
DF6   5.080e+0(5.327e-1)
DF7   9.106e-2(1.418e-2)
DF8   3.053e-2(2.051e-3)
DF9   8.732e-2(1.473e-2)
DF10 1.652e-1(3.667e-2)
DF11 6.373e-1(3.384e-4)
DF12 9.526e-1(1.738e-2)
DF13 2.239e-1(5.951e-3)
DF14 1.221e-1(4.208e-3)
