# Supplementary material for: Solving dynamic multi-objective problems with a new prediction-based optimization algorithm
Source: PLoS One. 2021 Aug 3;16(8):e0254839. doi: 10.1371/journal.pone.0254839 (PMC8330920; doi:10.1371/journal.pone.0254839)
Supplement: S1 File — (ZIP) [file pone.0254839.s001.zip › (10,10)-MIGD-Table2/MOEADFD-test.txt]

DF1   1.606e-6       0
DF2   2.126e-4       1
DF3   1.311e-8       1
DF4   1.221e-2       0
DF5   4.686e-8       1
DF6   4.675e-2       1
DF7   3.020e-11      1
DF8   4.504e-11      1
DF9   5.298e-1       0
DF10 1.628e-2       1
DF11 5.395e-1       0
DF12 3.831e-5       1
DF13 3.770e-4       1
DF14 7.727e-2       0  
