# Supplementary material for: Solving dynamic multi-objective problems with a new prediction-based optimization algorithm
Source: PLoS One. 2021 Aug 3;16(8):e0254839. doi: 10.1371/journal.pone.0254839 (PMC8330920; doi:10.1371/journal.pone.0254839)
Supplement: S1 File — (ZIP) [file pone.0254839.s001.zip › (10,10)-MIGD-Table2/MoE-test.txt]

DF1   3.338e-11      1
DF2   3.953e-1      0
DF3   5.573e-10      1
DF4   3.020e-11      1
DF5   3.324e-6      1
DF6   1.087e-1      0
DF7   3.020e-11      1
DF8   6.528e-8      1
DF9   3.770e-4      1
DF10 7.958e-3      1
DF11 8.101e-10      1
DF12 2.380e-3      1
DF13 3.020e-11      1
DF14 4.118e-6      1  
