# Supplementary material for: Solving dynamic multi-objective problems with a new prediction-based optimization algorithm
Source: PLoS One. 2021 Aug 3;16(8):e0254839. doi: 10.1371/journal.pone.0254839 (PMC8330920; doi:10.1371/journal.pone.0254839)
Supplement: S1 File — (ZIP) [file pone.0254839.s001.zip › (10,10)-MIGD-Table2/MoE.txt]

DF1   1.487e-2(1.322e-3)
DF2   3.718e-2(2.567e-3)
DF3   1.447e-1(9.352e-4) 
DF4   1.209e+0(3.958e-3)
DF5   1.228e+0(2.129e-3)
DF6   4.581e+0(6.182e-1)
DF7   3.318e+0(1.465e-3)
DF8   1.891e-2(6.910e-4)
DF9   1.078e+0(3.807e-3)
DF10 1.542e-1(4.819e-3)
DF11 1.020e-1(1.237e-3)
DF12 3.261e-1(4.656e-3)
DF13 2.107e+0(1.301e-2)
DF14 8.480e-1(3.783e-3)
