# Supplementary material for: Solving dynamic multi-objective problems with a new prediction-based optimization algorithm
Source: PLoS One. 2021 Aug 3;16(8):e0254839. doi: 10.1371/journal.pone.0254839 (PMC8330920; doi:10.1371/journal.pone.0254839)
Supplement: S1 File — (ZIP) [file pone.0254839.s001.zip › (10,10)-MIGD-Table2/PPS-test.txt]

DF1   3.348e-11      1
DF2   1.698e-8      1
DF3   1.777e-10      1
DF4   8.500e-1      0
DF5   4.504e-11      1
DF6   6.695e-11      1
DF7   1.329e-10      1
DF8   3.183e-3      1
DF9   8.153e-11      1
DF10 2.015e-8      1
DF11 5.493e-1      0
DF12 1.494e-1      0
DF13 8.153e-11      1
DF14 3.820e-10      1  
