# Supplementary material for: Solving dynamic multi-objective problems with a new prediction-based optimization algorithm
Source: PLoS One. 2021 Aug 3;16(8):e0254839. doi: 10.1371/journal.pone.0254839 (PMC8330920; doi:10.1371/journal.pone.0254839)
Supplement: S1 File — (ZIP) [file pone.0254839.s001.zip › (10,10)-MIGD-Table2/PPS.txt]

DF1   3.729e-1(6.416e-2)
DF2   2.261e-1(4.723e-2)
DF3   1.460e-1(1.323e-1)
DF4   1.162e-1(1.222e-2)
DF5   3.628e-1(9.444e-2)
DF6   7.477e+0(7.384e-1)
DF7   6.051e-2(1.616e-2)
DF8   1.569e-2(1.487e-3)
DF9   4.713e-1(1.280e-1)
DF10 1.816e-1(1.075e-2)
DF11 6.551e-1(2.509e-3) 
DF12 3.043e-1(9.512e-3) 
DF13 4.057e-1(2.940e-2) 
DF14 1.620e-1(2.177e-2)
