# Supplementary material for: Solving dynamic multi-objective problems with a new prediction-based optimization algorithm
Source: PLoS One. 2021 Aug 3;16(8):e0254839. doi: 10.1371/journal.pone.0254839 (PMC8330920; doi:10.1371/journal.pone.0254839)
Supplement: S1 File — (ZIP) [file pone.0254839.s001.zip › (10,10)-MIGD-Table2/TrDMOEA-test.txt]

DF1   1.094e-10      1
DF2   1.202e-8      1
DF3   3.256e-7      1
DF4   1.558e-8      1
DF5   4.195e-10      1
DF6   7.482e-2      0
DF7   6.066e-11      1
DF8   3.094e-6      1
DF9   2.708e-2      1
DF10 1.441e-2      1
DF11 2.275e-5      1
DF12 7.695e-8      1
DF13 9.926e-2      0
DF14 2.133e-5      1  
