# Supplementary material for: Solving dynamic multi-objective problems with a new prediction-based optimization algorithm
Source: PLoS One. 2021 Aug 3;16(8):e0254839. doi: 10.1371/journal.pone.0254839 (PMC8330920; doi:10.1371/journal.pone.0254839)
Supplement: S1 File — (ZIP) [file pone.0254839.s001.zip › (10,10)-MIGD-Table2/TrDMOEA.txt]

DF1   8.431e-2(9.136e-2)
DF2   8.149e-3(5.478e-4)
DF3   3.358e-2(1.542e-2)
DF4   5.644e-1(1.407e-1)
DF5   2.583e-2(4.359e-3)
DF6   1.209e+0(2.704e-1)
DF7   3.546e-2(9.378e-4)
DF8   7.954e-2(7.347e-3)
DF9   7.540e-2(1.771e-2)
DF10 2.775e-1(1.289e-2)
DF11 2.877e-1(1.657e-2)
DF12 3.559e-1(4.370e-2) 
DF13 1.542e-1(7.866e-3)
DF14 6.943e-2(3.387e-3)
