# Supplementary material for: Solving dynamic multi-objective problems with a new prediction-based optimization algorithm
Source: PLoS One. 2021 Aug 3;16(8):e0254839. doi: 10.1371/journal.pone.0254839 (PMC8330920; doi:10.1371/journal.pone.0254839)
Supplement: S1 File — (ZIP) [file pone.0254839.s001.zip › (10,10)-MSP-Table12/MOALO-test.txt]

DF1   1.473e-7      1
DF2   2.838e-1      0
DF3   1.777e-10    1
DF4   1.628e-2      1
DF5   1.873e-7      1
DF6   5.600e-7      1
DF7   8.292e-6      1
DF8   2.709e-2      1
DF9   1.585e-4      1
DF10 4.573e-9      1
DF11 1.413e-1      0
DF12 1.464e-10    1
DF13 3.790e-1      0
DF14 5.600e-7      1  
