# Supplementary material for: Solving dynamic multi-objective problems with a new prediction-based optimization algorithm
Source: PLoS One. 2021 Aug 3;16(8):e0254839. doi: 10.1371/journal.pone.0254839 (PMC8330920; doi:10.1371/journal.pone.0254839)
Supplement: S1 File — (ZIP) [file pone.0254839.s001.zip › (10,10)-MSP-Table12/MOALO.txt]

DF1   2.244e-2(3.494e-3)
DF2   8.844e-2(1.769e-2)
DF3   3.950e-2(1.503e-2)
DF4   2.675e-1(1.511e-1)
DF5   4.291e-2(1.395e-2)
DF6   7.344e+0(1.046e+1)
DF7   3.097e-2(3.178e-3)
DF8   3.871e-2(7.640e-3)
DF9   2.361e-1(3.913e-2)
DF10 3.458e-1(4.913e-2)
DF11 5.371e-2(6.281e-3)
DF12 1.914e-1(3.848e-2)
DF13 3.075e-1(8.518e-2)
DF14 1.188e-2(4.057e-2)
