# Supplementary material for: Solving dynamic multi-objective problems with a new prediction-based optimization algorithm
Source: PLoS One. 2021 Aug 3;16(8):e0254839. doi: 10.1371/journal.pone.0254839 (PMC8330920; doi:10.1371/journal.pone.0254839)
Supplement: S1 File — (ZIP) [file pone.0254839.s001.zip › (10,10)-MSP-Table12/MOGOA-test.txt]

DF1   9.833e-8       1
DF2   1.260e-1       0
DF3   1.202e-8       1
DF4   6.669e-3       1
DF5   2.195e-8       1
DF6   1.729e-7       1
DF7   1.325e-4       1
DF8   6.353e-2       0
DF9   1.597e-3       1
DF10 1.287e-9       1
DF11 5.592e-1       0
DF12 3.474e-10     1
DF13 3.632e-1       0
DF14 7.088e-8       1  
