# Supplementary material for: Solving dynamic multi-objective problems with a new prediction-based optimization algorithm
Source: PLoS One. 2021 Aug 3;16(8):e0254839. doi: 10.1371/journal.pone.0254839 (PMC8330920; doi:10.1371/journal.pone.0254839)
Supplement: S1 File — (ZIP) [file pone.0254839.s001.zip › (10,10)-MSP-Table12/MOGOA.txt]

DF1   2.119e-2(4.378e-3)
DF2   1.032e-1(2.179e-2)
DF3   6.572e-2(2.488e-2)
DF4   3.374e-1(9.633e-2)
DF5   3.609e-2(9.195e-3)
DF6   4.018e+0(7.480e-1) 
DF7   3.234e-2(4.062e-3)
DF8   4.724e-2(1.823e-2)
DF9   2.794e-1(7.429e-2)
DF10 3.483e-1(6.588e-2) 
DF11 6.543e-2(3.525e-3)
DF12 2.577e-1(4.956e-2)
DF13 3.758e-1(1.384e-1)
DF14 1.214e-1(4.976e-2)
