# Supplementary material for: Solving dynamic multi-objective problems with a new prediction-based optimization algorithm
Source: PLoS One. 2021 Aug 3;16(8):e0254839. doi: 10.1371/journal.pone.0254839 (PMC8330920; doi:10.1371/journal.pone.0254839)
Supplement: S1 File — (ZIP) [file pone.0254839.s001.zip › (10,10)-MSP-Table12/MOMVO-test.txt]

DF1   3.020e-11   1
DF2   4.311e-8     1
DF3   3.020e-11   1
DF4   8.073e-1     0
DF5   4.077e-11   1
DF6   1.411e-9     1
DF7   5.092e-8     1
DF8   1.407e-4     1
DF9   5.462e-9     1
DF10 4.616e-10   1
DF11 3.848e-3     1
DF12 3.120e-11   1
DF13 5.462e-9     1
DF14 3.690e-11   1 
