# Supplementary material for: Solving dynamic multi-objective problems with a new prediction-based optimization algorithm
Source: PLoS One. 2021 Aug 3;16(8):e0254839. doi: 10.1371/journal.pone.0254839 (PMC8330920; doi:10.1371/journal.pone.0254839)
Supplement: S1 File — (ZIP) [file pone.0254839.s001.zip › (10,10)-MSP-Table12/MOMVO.txt]

DF1   8.133e-3(4.404e-4)
DF2   1.971e-2(1.688e-3)
DF3   2.424e-2(5.338e-3)
DF4   5.516e-2(1.084e-2)
DF5   7.980e-3(1.189e-3)
DF6   1.507e+0(3.991e-1)
DF7   3.989e-2(4.618e-3)
DF8   2.187e-2(2.674e-3)
DF9   1.975e-1(2.446e-2)
DF10 2.552e-1(5.670e-2)
DF11 5.381e-2(2.150e-3) 
DF12 1.323e-1(4.000e-2)
DF13 1.196e-1(2.152e-2)
DF14 4.191e-2(1.127e-2)
