# Supplementary material for: Solving dynamic multi-objective problems with a new prediction-based optimization algorithm
Source: PLoS One. 2021 Aug 3;16(8):e0254839. doi: 10.1371/journal.pone.0254839 (PMC8330920; doi:10.1371/journal.pone.0254839)
Supplement: S1 File — (ZIP) [file pone.0254839.s001.zip › (10,10)-MSP-Table12/MSSA-test.txt]

DF1   2.921e-9      1
DF2   7.727e-2      0
DF3   2.439e-9      1
DF4   1.597e-3      1
DF5   3.081e-8      1
DF6   1.596e-7      1
DF7   2.499e-3      1
DF8   1.911e-2      1
DF9   1.493e-4      1
DF10  2.034e-9     1
DF11 2.905e-1      0
DF12 2.610e-10    1
DF13 9.626e-2      0
DF14 6.528e-8      1  
