# Supplementary material for: Solving dynamic multi-objective problems with a new prediction-based optimization algorithm
Source: PLoS One. 2021 Aug 3;16(8):e0254839. doi: 10.1371/journal.pone.0254839 (PMC8330920; doi:10.1371/journal.pone.0254839)
Supplement: S1 File — (ZIP) [file pone.0254839.s001.zip › (10,10)-MSP-Table12/MSSA.txt]

DF1   1.618e-2(2.992e-3)
DF2   1.478e-1(1.531e-2)
DF3   5.305e-2(1.778e-2)
DF4   5.777e-1(2.361e-1)
DF5   3.495e-2(8.841e-3)
DF6   3.918e+0(8.249e-1)
DF7   3.214e-2(5.375e-3)
DF8   3.894e-2(1.280e-2)
DF9   2.266e-1(8.619e-2)
DF10 3.047e-1(6.561e-2)
DF11 6.748e-2(2.277e-3)
DF12 1.788e-1(3.000e-2)
DF13 3.372e-1(7.603e-2)
DF14 9.399e-2(4.535e-2)
