# Supplementary material for: Solving dynamic multi-objective problems with a new prediction-based optimization algorithm
Source: PLoS One. 2021 Aug 3;16(8):e0254839. doi: 10.1371/journal.pone.0254839 (PMC8330920; doi:10.1371/journal.pone.0254839)
Supplement: S1 File — (ZIP) [file pone.0254839.s001.zip › (10,10)-MSP-Table8/FBP.txt]

DF1   5.810e-3(1.984e-3)
DF2   1.309e-1(2.166e-2)
DF3   1.426e-2(7.014e-3)
DF4   7.809e-2(3.562e-2)
DF5   9.507e-3(3.978e-3)
DF6   9.134e+0(4.567e-1)
DF7   7.677e-3(2.650e-4)
DF8   1.933e-2(4.811e-3)
DF9   1.893e-1(3.860e-2)
DF10 9.422e-1(1.463e-2)
DF11 7.100e-2(1.135e-2)
DF12 6.442e-1(3.084e-2)
DF13 9.128e-1(3.035e-2)
DF14 6.349e-1(1.172e-2)
