# Supplementary material for: Solving dynamic multi-objective problems with a new prediction-based optimization algorithm
Source: PLoS One. 2021 Aug 3;16(8):e0254839. doi: 10.1371/journal.pone.0254839 (PMC8330920; doi:10.1371/journal.pone.0254839)
Supplement: S1 File — (ZIP) [file pone.0254839.s001.zip › (10,10)-MSP-Table8/MEADFD.txt]

DF1   8.153e-3(1.007e-4)
DF2   1.157e-2(2.434e-4)
DF3   1.488e-2(4.903e-4)
DF4   9.628e-2(9.741e-3)
DF5   1.015e-2(1.539e-4)
DF6   1.569e-1(2.206e-2)
DF7   2.810e-2(7.358e-4)
DF8   1.951e-2(8.917e-3)
DF9   1.168e-2(1.170e-3)
DF10 3.947e-2(2.235e-2)
DF11 2.395e-2(3.900e-4)
DF12 1.097e-2(6.747e-3)
DF13 1.507e-1(3.759e-3)
DF14 1.634e-1(4.688e-4)
