# Supplementary material for: Solving dynamic multi-objective problems with a new prediction-based optimization algorithm
Source: PLoS One. 2021 Aug 3;16(8):e0254839. doi: 10.1371/journal.pone.0254839 (PMC8330920; doi:10.1371/journal.pone.0254839)
Supplement: S1 File — (ZIP) [file pone.0254839.s001.zip › (10,10)-MSP-Table8/MOEADFD-test.txt]

DF1   3.020e-11    1
DF2   3.020e-11    1
DF3   3.020e-11    1
DF4   7.245e-2      0
DF5   3.020e-11    1
DF6   3.690e-11    1
DF7   3.770e-4      1
DF8   5.462e-6      1
DF9   3.020e-11    1
DF10 3.020e-11    1
DF11 3.020e-11    1
DF12 3.020e-11    1
DF13 2.433e-5      1
DF14 3.020e-11    1
