# Supplementary material for: Solving dynamic multi-objective problems with a new prediction-based optimization algorithm
Source: PLoS One. 2021 Aug 3;16(8):e0254839. doi: 10.1371/journal.pone.0254839 (PMC8330920; doi:10.1371/journal.pone.0254839)
Supplement: S1 File — (ZIP) [file pone.0254839.s001.zip › (10,10)-MSP-Table8/MoE-test.txt]

DF1   7.515e-10    1
DF2   2.017e-1      0
DF3   6.717e-8      1
DF4   5.207e-3      1
DF5   3.418e-10    1
DF6   8.715e-9      1
DF7   6.185e-7      1
DF8   5.971e-5      1
DF9   4.065e-10    1
DF10 2.107e-9      1
DF11 1.303e-1      0
DF12 7.551e-9      1
DF13 5.517e-1      0
DF14 2.657e-11    1  
