# Supplementary material for: Solving dynamic multi-objective problems with a new prediction-based optimization algorithm
Source: PLoS One. 2021 Aug 3;16(8):e0254839. doi: 10.1371/journal.pone.0254839 (PMC8330920; doi:10.1371/journal.pone.0254839)
Supplement: S1 File — (ZIP) [file pone.0254839.s001.zip › (10,10)-MSP-Table8/MoE.txt]

DF1   6.736e-3(2.778e-4)
DF2   1.407e-2(1.274e-3)
DF3   3.426e-2(4.130e-4)
DF4   1.707e-2(7.243e-4)
DF5   2.565e-2(7.398e-3)
DF6   6.180e-1(1.584e-1)
DF7   1.351e+1(2.711e+0)
DF8   2.326e-2(4.328e-3)
DF9   5.036e-2(8.679e-3)
DF10 3.375e-2(4.431e-3)
DF11 6.122e-2(8.664e-4)
DF12 5.162e-2(2.343e-3)
DF13 3.777e-1(6.890e-2)
DF14 1.097e-1(1.957e-3)
