# Supplementary material for: Solving dynamic multi-objective problems with a new prediction-based optimization algorithm
Source: PLoS One. 2021 Aug 3;16(8):e0254839. doi: 10.1371/journal.pone.0254839 (PMC8330920; doi:10.1371/journal.pone.0254839)
Supplement: S1 File — (ZIP) [file pone.0254839.s001.zip › (10,10)-MSP-Table8/PPS-test.txt]

DF1   7.389e-11    1
DF2   1.120e-1      0
DF3   8.153e-11    1
DF4   1.681e-4      1
DF5   1.329e-10    1
DF6   5.106e-1      0
DF7   6.121e-10    1
DF8   2.597e-5      1
DF9   1.606e-6      1
DF10 2.608e-2      1
DF11 7.845e-1      0
DF12 4.515e-2      1
DF13 3.831e-5      1
DF14 1.494e-1      0  
