# Supplementary material for: Solving dynamic multi-objective problems with a new prediction-based optimization algorithm
Source: PLoS One. 2021 Aug 3;16(8):e0254839. doi: 10.1371/journal.pone.0254839 (PMC8330920; doi:10.1371/journal.pone.0254839)
Supplement: S1 File — (ZIP) [file pone.0254839.s001.zip › (10,10)-MSP-Table8/PPS.txt]

DF1   1.110e-1(3.643e-2)
DF2   7.791e-2(2.159e-2)
DF3   5.324e-1(3.303e-1)
DF4   6.327e-1(2.152e+0)
DF5   3.102e-1(1.535e-1)
DF6   7.450e+1(3.365e+1)
DF7   1.812e-2(2.106e-3) 
DF8   9.125e-2(3.940e-2)
DF9   6.686e-1(3.574e-1)
DF10 9.253e-1(2.448e-1)
DF11 5.418e-2(3.689e-3)
DF12 7.576e-1(1.038e-1)
DF13 2.267e+0(9.289e-1)
DF14 3.328e-1(1.062e-1)
