# Supplementary material for: Solving dynamic multi-objective problems with a new prediction-based optimization algorithm
Source: PLoS One. 2021 Aug 3;16(8):e0254839. doi: 10.1371/journal.pone.0254839 (PMC8330920; doi:10.1371/journal.pone.0254839)
Supplement: S1 File — (ZIP) [file pone.0254839.s001.zip › (10,10)-MSP-Table8/TrDMOEA-test.txt]

DF1   1.410e-9      1
DF2   1.453e-1      0
DF3   1.302e-3      1
DF4   2.283e-2      1
DF5   3.097e-1      0
DF6   3.010e-7      1
DF7   4.616e-10    1
DF8   1.759e-1      0
DF9   3.790e-1      0
DF10 4.349e-11    1
DF11 7.631e-9      1
DF12 1.157e-7      1
DF13 4.376e-1      0
DF14 8.187e-1      0  
