# Supplementary material for: Solving dynamic multi-objective problems with a new prediction-based optimization algorithm
Source: PLoS One. 2021 Aug 3;16(8):e0254839. doi: 10.1371/journal.pone.0254839 (PMC8330920; doi:10.1371/journal.pone.0254839)
Supplement: S1 File — (ZIP) [file pone.0254839.s001.zip › (10,10)-MSP-Table8/TrDMOEA.txt]

DF1   1.155e-2(6.465e-3)
DF2   9.109e-2(1.584e-2)
DF3   1.934e-1(1.176e-1)
DF4   2.801e-1(2.005e-2)
DF5   2.073e-1(1.432e-1)
DF6   3.678e+0(3.714e-1)
DF7   1.906e+2(1.134e+1)
DF8   1.360e-1(1.541e-1)
DF9   4.862e-1(1.173e-1) 
DF10 3.057e-1(1.941e-2)
DF11 1.288e-1(1.769e-2)
DF12 4.197e-1(7.550e-2)
DF13 5.447e-1(1.341e-1)
DF14 4.563e-1(1.826e-1)
