# Supplementary material for: Solving dynamic multi-objective problems with a new prediction-based optimization algorithm
Source: PLoS One. 2021 Aug 3;16(8):e0254839. doi: 10.1371/journal.pone.0254839 (PMC8330920; doi:10.1371/journal.pone.0254839)
Supplement: S1 File — (ZIP) [file pone.0254839.s001.zip › (10,20)-MHV-Table6/FBP.txt]

DF1   1.592e+0(1.755e-3)
DF2   1.822e+0(7.472e-3)
DF3   1.521e+0(2.277e-2)
DF4   7.984e+0(1.579e-2)
DF5   1.732e+0(1.038e-3)
DF6   1.699e+0(1.579e-2)
DF7   3.378e+0(3.420e-4)
DF8   1.786e+0(1.258e-3)
DF9   1.606e+0(9.745e-3)
DF10 1.759e+0(6.948e-3)
DF11 2.094e-1(3.150e-3)
DF12 3.470e+0(5.415e-3)
DF13 7.277e+0(2.841e-2)
DF14 1.100e+0(2.159e-3)
