# Supplementary material for: Solving dynamic multi-objective problems with a new prediction-based optimization algorithm
Source: PLoS One. 2021 Aug 3;16(8):e0254839. doi: 10.1371/journal.pone.0254839 (PMC8330920; doi:10.1371/journal.pone.0254839)
Supplement: S1 File — (ZIP) [file pone.0254839.s001.zip › (10,20)-MHV-Table6/MEADFD.txt]

DF1   1.585e+0(5.552e-4)
DF2   1.896e+0(3.873e-4)
DF3   1.461e+0(1.215e-2)
DF4   7.850e+0(4.671e-3)
DF5   1.718e+0(4.654e-4)
DF6   1.693e+0(6.972e-3)
DF7   3.295e+0(1.129e-2)
DF8   1.775e+0(7.223e-4)
DF9   1.593e+0(2.881e-2)
DF10 1.676e+0(9.811e-3)
DF11 1.730e-1(6.925e-4)
DF12 3.454e+0(3.233e-2)
DF13 6.847e+0(1.276e-2)
DF14 9.242e-1(8.952e-3)
