# Supplementary material for: Solving dynamic multi-objective problems with a new prediction-based optimization algorithm
Source: PLoS One. 2021 Aug 3;16(8):e0254839. doi: 10.1371/journal.pone.0254839 (PMC8330920; doi:10.1371/journal.pone.0254839)
Supplement: S1 File — (ZIP) [file pone.0254839.s001.zip › (10,20)-MHV-Table6/MOEADFD-test.txt]

DF1   6.972e-3      1
DF2   7.697e-4      1
DF3   7.088e-8      1
DF4   8.073e-1      0
DF5   6.356e-5      1
DF6   2.457e-1      0
DF7   5.084e-3      1
DF8   2.170e-1      0
DF9   4.464e-1      0
DF10 5.493e-1      0
DF11 2.051e-3      1
DF12 9.626e-2      0
DF13 7.200e-5      1
DF14 1.501e-2      1  
