# Supplementary material for: Solving dynamic multi-objective problems with a new prediction-based optimization algorithm
Source: PLoS One. 2021 Aug 3;16(8):e0254839. doi: 10.1371/journal.pone.0254839 (PMC8330920; doi:10.1371/journal.pone.0254839)
Supplement: S1 File — (ZIP) [file pone.0254839.s001.zip › (10,20)-MHV-Table6/MoE-test.txt]

DF1   8.214e-8    1
DF2   8.562e-7    1
DF3   7.257e-11      1
DF4   4.467e-7      1
DF5   5.671e-5   1
DF6   2.414e-6      1
DF7   9.341e-4      1
DF8   7.338e-4       1
DF9   6.751e-9      1
DF10 5.214e-3      1
DF11 4.211e-7      1
DF12 3.517e-5      1
DF13 5.917e-5      1
DF14 2.341e-3      1  
