# Supplementary material for: Solving dynamic multi-objective problems with a new prediction-based optimization algorithm
Source: PLoS One. 2021 Aug 3;16(8):e0254839. doi: 10.1371/journal.pone.0254839 (PMC8330920; doi:10.1371/journal.pone.0254839)
Supplement: S1 File — (ZIP) [file pone.0254839.s001.zip › (10,20)-MHV-Table6/MoE.txt]

DF1   1.808e-2(2.391e-3)
DF2   2.995e-2(1.905e-3)
DF3   4.048e-1(3.253e-3)
DF4   6.952e-1(4.648e-3)
DF5   7.890e+0(4.997e-3)
DF6   2.827e+2(8.503e+1)
DF7   1.743e+1(1.940e+0)
DF8   1.715e-1(7.671e-4)
DF9   8.619e+0(2.569e-2)
DF10 6.541e-1(8.160e-2)
DF11 4.157e+0(2.013e-2)
DF12 1.826e+0(1.742e-1)
DF13 2.924e+2(1.759e+2)
DF14 2.210e+1(7.654e-1)
