# Supplementary material for: Solving dynamic multi-objective problems with a new prediction-based optimization algorithm
Source: PLoS One. 2021 Aug 3;16(8):e0254839. doi: 10.1371/journal.pone.0254839 (PMC8330920; doi:10.1371/journal.pone.0254839)
Supplement: S1 File — (ZIP) [file pone.0254839.s001.zip › (10,20)-MHV-Table6/PPS-test.txt]

DF1   3.646e-8      1
DF2   8.292e-6      1
DF3   6.121e-10    1
DF4   6.375e-1      0
DF5   2.034e-9    1
DF6   1.654e-8      1
DF7  6.549e-4     1
DF8  3.112e-1      0
DF9   2.372e-10    1
DF10 3.183e-1      0
DF11 5.011e-1      0
DF12 1.249e-5     1
DF13 3.571e-6      1
DF14 2.398e-1      0  
