# Supplementary material for: Solving dynamic multi-objective problems with a new prediction-based optimization algorithm
Source: PLoS One. 2021 Aug 3;16(8):e0254839. doi: 10.1371/journal.pone.0254839 (PMC8330920; doi:10.1371/journal.pone.0254839)
Supplement: S1 File — (ZIP) [file pone.0254839.s001.zip › (10,20)-MHV-Table6/PPS.txt]

DF1   1.498e+0(1.010e-1)
DF2   1.582e+0(8.767e-2)
DF3   1.312e+0(2.375e-1)
DF4   7.671e+0(6.295e-2)
DF5   1.536e+0(4.837e-2)
DF6   1.983e-1(1.478e-1)
DF7   3.219e+0(3.223e-2)
DF8   1.760e+0(5.633e-3)
DF9   1.161e+0(1.610e-1)
DF10 1.606e+0(2.226e-2)
DF11 2.013e-1(4.002e-3)
DF12 3.208e+0(3.708e-2)
DF13 6.398e+0(1.300e-1)
DF14 1.015e+0(1.820e-2)
