# Supplementary material for: Solving dynamic multi-objective problems with a new prediction-based optimization algorithm
Source: PLoS One. 2021 Aug 3;16(8):e0254839. doi: 10.1371/journal.pone.0254839 (PMC8330920; doi:10.1371/journal.pone.0254839)
Supplement: S1 File — (ZIP) [file pone.0254839.s001.zip › (10,20)-MHV-Table6/TrDMOEA-test.txt]

DF1   1.252e-7    1
DF2   4.686e-8    1
DF3   1.013e-6     1
DF4   8.534e-1      0
DF5   3.835e-6    1
DF6   3.279e-6      1
DF7   1.171e-2      1
DF8   2.530e-4      1
DF9   7.562e-3    1
DF10 3.112e-1      0
DF11 3.780e-7      1
DF12 4.857e-5      1
DF13 5.298e-1      0
DF14 9.352e-1      0  
