# Supplementary material for: Solving dynamic multi-objective problems with a new prediction-based optimization algorithm
Source: PLoS One. 2021 Aug 3;16(8):e0254839. doi: 10.1371/journal.pone.0254839 (PMC8330920; doi:10.1371/journal.pone.0254839)
Supplement: S1 File — (ZIP) [file pone.0254839.s001.zip › (10,20)-MHV-Table6/TrDMOEA.txt]

DF1   1.534e+0(2.841e-3)
DF2   1.901e+0(4.106e-4)
DF3   1.520e+0(1.832e-2)
DF4   7.782e+0(2.463e-2)
DF5   1.741e+0(2.519e-4)
DF6   9.867e-1(7.302e-2)
DF7   3.285e+0(3.334e-2)
DF8   1.724e+0(3.578e-3)
DF9   1.632e+0(3.032e-2)
DF10 1.595e+0(4.367e-2)
DF11 8.559e-2(1.093e-2)
DF12 3.558e+0(1.486e-3)
DF13 7.208e+0(5.115e-2)
DF14 1.098e+0(7.441e-3)
