# Supplementary material for: Solving dynamic multi-objective problems with a new prediction-based optimization algorithm
Source: PLoS One. 2021 Aug 3;16(8):e0254839. doi: 10.1371/journal.pone.0254839 (PMC8330920; doi:10.1371/journal.pone.0254839)
Supplement: S1 File — (ZIP) [file pone.0254839.s001.zip › (10,20)-MIGD-Table3/FBP.txt]

DF1   6.461e-2(3.306e-4)
DF2   3.182e-2(2.665e-3)
DF3   7.838e-2(9.461e-3)
DF4   4.328e-1(3.871e-3)
DF5   2.219e-2(4.738e-4)
DF6   3.822e-1(3.328e-2)
DF7   5.523e-2(3.420e-4)
DF8   1.302e-1(1.222e-3)
DF9   5.778e-2(3.320e-3)
DF10 2.068e-1(4.280e-3)
DF11 7.561e-1(1.703e-3)
DF12 3.128e-1(6.493e-3)
DF13 1.705e-1(5.669e-3)
DF14 6.793e-2(2.561e-3)
