# Supplementary material for: Solving dynamic multi-objective problems with a new prediction-based optimization algorithm
Source: PLoS One. 2021 Aug 3;16(8):e0254839. doi: 10.1371/journal.pone.0254839 (PMC8330920; doi:10.1371/journal.pone.0254839)
Supplement: S1 File — (ZIP) [file pone.0254839.s001.zip › (10,20)-MIGD-Table3/MEADFD.txt]

DF1   6.546e-3(1.322e-4)
DF2   9.222e-3(1.670e-4)
DF3   9.217e-2(1.145e-3)
DF4   4.351e-1(5.528e-3)
DF5   2.580e-2(1.771e-4)
DF6   3.235e+0(1.072e+0)
DF7   1.241e-1(1.096e-2)
DF8   1.374e-1(3.063e-3)
DF9   7.396e-2(1.394e-3)
DF10 3.147e-1(1.227e-2)
DF11 7.480e-1(3.787e-4)
DF12 9.348e-1(2.987e-2)
DF13 2.782e-1(1.351e-2)
DF14 1.427e-1(4.208e-3)
