# Supplementary material for: Solving dynamic multi-objective problems with a new prediction-based optimization algorithm
Source: PLoS One. 2021 Aug 3;16(8):e0254839. doi: 10.1371/journal.pone.0254839 (PMC8330920; doi:10.1371/journal.pone.0254839)
Supplement: S1 File — (ZIP) [file pone.0254839.s001.zip › (10,20)-MIGD-Table3/MOEADFD-test.txt]

DF1   9.234e-1       0
DF2   1.370e-3       1
DF3   7.483e-2       0
DF4   9.234e-1       0
DF5   6.377e-1       1
DF6   5.943e-1       0
DF7   1.407e-4       1
DF8   6.843e-1       0
DF9   7.172e-1       0
DF10 1.335e-1       0
DF11 5.692e-1       0
DF12 6.121e-10     1
DF13 1.429e-8       1
DF14 1.429e-8       1  
