# Supplementary material for: Solving dynamic multi-objective problems with a new prediction-based optimization algorithm
Source: PLoS One. 2021 Aug 3;16(8):e0254839. doi: 10.1371/journal.pone.0254839 (PMC8330920; doi:10.1371/journal.pone.0254839)
Supplement: S1 File — (ZIP) [file pone.0254839.s001.zip › (10,20)-MIGD-Table3/MoE-test.txt]

DF1   6.765e-5      1
DF2   5.322e-3      1
DF3   1.383e-2      1
DF4   6.283e-6      1
DF5   4.060e-2      1
DF6   1.958e-1      0
DF7   3.020e-11      1
DF8   6.356e-5      1
DF9   1.031e-2      1
DF10 9.000e-1      0
DF11 3.020e-11     1
DF12 2.002e-6      1
DF13 2.610e-10      1
DF14 7.394e-1      0  
