# Supplementary material for: Solving dynamic multi-objective problems with a new prediction-based optimization algorithm
Source: PLoS One. 2021 Aug 3;16(8):e0254839. doi: 10.1371/journal.pone.0254839 (PMC8330920; doi:10.1371/journal.pone.0254839)
Supplement: S1 File — (ZIP) [file pone.0254839.s001.zip › (10,20)-MIGD-Table3/MoE.txt]

DF1   7.599e-3(1.148e-3)
DF2   1.060e-2(6.531e-4)
DF3   1.416e-1(3.469e-4) 
DF4   1.200e+0(9.368e-4)
DF5   1.221e+0(6.439e-4)
DF6   3.771e+0(6.838e-1)
DF7   3.310e+0(1.900e-4)
DF8   1.590e-2(6.270e-4)
DF9   1.057e+0(5.904e-4)
DF10 2.442e-1(3.273e-3)
DF11 9.407e-2(2.561e-4)
DF12 3.039e-1(3.915e-3)
DF13 2.049e+0(9.606e-3)
DF14 8.340e-1(2.587e-3)
