# Supplementary material for: Solving dynamic multi-objective problems with a new prediction-based optimization algorithm
Source: PLoS One. 2021 Aug 3;16(8):e0254839. doi: 10.1371/journal.pone.0254839 (PMC8330920; doi:10.1371/journal.pone.0254839)
Supplement: S1 File — (ZIP) [file pone.0254839.s001.zip › (10,20)-MIGD-Table3/PPS-test.txt]

DF1   1.254e-7      1
DF2   1.492e-6      1
DF3   5.607e-5      1
DF4   4.825e-1      0
DF5   2.669e-5      1
DF6   8.891e-10     1
DF7   5.084e-3      1
DF8   7.958e-1      0
DF9   1.464e-10      1
DF10 9.705e-1      0
DF11 5.793e-1      0
DF12 3.555e-1      0
DF13 2.592e-7      1
DF14 1.028e-6      1  
