# Supplementary material for: Solving dynamic multi-objective problems with a new prediction-based optimization algorithm
Source: PLoS One. 2021 Aug 3;16(8):e0254839. doi: 10.1371/journal.pone.0254839 (PMC8330920; doi:10.1371/journal.pone.0254839)
Supplement: S1 File — (ZIP) [file pone.0254839.s001.zip › (10,20)-MIGD-Table3/PPS.txt]

DF1   2.479e-1(5.558e-2)
DF2   1.508e-1(4.644e-2)
DF3   1.662e-1(1.457e-1)
DF4   4.808e-1(1.193e-2)
DF5   1.044e-1(2.204e-2)
DF6   4.032e+0(6.981e-1)
DF7   8.795e-2(8.222e-3)
DF8   1.390e-1(3.522e-3)
DF9   2.970e-1(1.167e-1)
DF10 2.491e-1(7.535e-3)
DF11 7.639e-1(1.988e-3)
DF12 3.099e-1(1.016e-2)
DF13 2.996e-1(1.908e-2)
DF14 1.095e-1(9.542e-3)
