# Supplementary material for: Solving dynamic multi-objective problems with a new prediction-based optimization algorithm
Source: PLoS One. 2021 Aug 3;16(8):e0254839. doi: 10.1371/journal.pone.0254839 (PMC8330920; doi:10.1371/journal.pone.0254839)
Supplement: S1 File — (ZIP) [file pone.0254839.s001.zip › (10,20)-MIGD-Table3/TrDMOEA-test.txt]

DF1   5.011e-1      0
DF2   7.599e-7      1
DF3   5.395e-1      0
DF4   7.978e-2      0
DF5   1.508e-1      0
DF6   2.839e-4      1
DF7   2.416e-2      0
DF8   1.907e-1      0
DF9   9.047e-2      0
DF10 9.470e-1      0
DF11 1.148e-7      1
DF12 6.377e-3      1
DF13 3.871e-1      0
DF14 4.427e-3      1  
