# Supplementary material for: Solving dynamic multi-objective problems with a new prediction-based optimization algorithm
Source: PLoS One. 2021 Aug 3;16(8):e0254839. doi: 10.1371/journal.pone.0254839 (PMC8330920; doi:10.1371/journal.pone.0254839)
Supplement: S1 File — (ZIP) [file pone.0254839.s001.zip › (10,20)-MIGD-Table3/TrDMOEA.txt]

DF1   5.809e-2(1.091e-3)
DF2   8.197e-3(2.152e-5)
DF3   8.895e-2(1.175e-3)
DF4   5.588e-1(1.801e-2)
DF5   3.118e-2(2.894e-4)
DF6   1.953e+0(2.570e-1)
DF7   7.679e-2(9.822e-3)
DF8   8.472e-2(2.789e-5)
DF9   6.534e-2(1.396e-2)
DF10 2.867e-1(1.412e-2) 
DF11 2.507e-1(2.641e-2)
DF12 3.369e-1(1.431e-2)
DF13 1.715e-1(2.208e-3)
DF14 7.995e-2(7.074e-3)
