# Supplementary material for: Solving dynamic multi-objective problems with a new prediction-based optimization algorithm
Source: PLoS One. 2021 Aug 3;16(8):e0254839. doi: 10.1371/journal.pone.0254839 (PMC8330920; doi:10.1371/journal.pone.0254839)
Supplement: S1 File — (ZIP) [file pone.0254839.s001.zip › (10,20)-MSP-Table9/FBP.txt]

DF1   7.835e-3(3.307e-3)
DF2   1.987e-1(2.254e-2)
DF3   2.138e-2(1.245e-2)
DF4   9.384e-2(4.569e-2)
DF5   9.622e-3(3.506e-3)
DF6   1.955e+0(3.041e-1)
DF7   6.568e-3(2.962e-4)
DF8   1.798e-2(7.534e-3)
DF9   5.778e-2(3.320e-3)
DF10 1.059e+0(8.679e-2)
DF11 5.014e-2(2.631e-3)
DF12 6.001e-1(2.135e-2)
DF13 2.025e-1(1.381e-2)
DF14 3.882e-1(1.177e-2)
