# Supplementary material for: Solving dynamic multi-objective problems with a new prediction-based optimization algorithm
Source: PLoS One. 2021 Aug 3;16(8):e0254839. doi: 10.1371/journal.pone.0254839 (PMC8330920; doi:10.1371/journal.pone.0254839)
Supplement: S1 File — (ZIP) [file pone.0254839.s001.zip › (10,20)-MSP-Table9/MEADFD.txt]

DF1   8.483e-3(1.011e-4)
DF2   1.110e-2(2.392e-4)
DF3   1.166e-2(4.839e-4)
DF4   1.207e-1(8.165e-3)
DF5   9.809e-3(1.202e-4)
DF6   1.174e-1(2.998e-2)
DF7   1.865e-2(1.285e-3)
DF8   1.848e-2(1.100e-3)
DF9   1.054e-2(8.937e-4)
DF10 4.028e-2(1.551e-2)
DF11 2.347e-2(4.776e-4)
DF12 1.878e-2(1.032e-2)
DF13 1.661e-1(3.742e-3)
DF14 1.819e-2(5.114e-4)
