# Supplementary material for: Solving dynamic multi-objective problems with a new prediction-based optimization algorithm
Source: PLoS One. 2021 Aug 3;16(8):e0254839. doi: 10.1371/journal.pone.0254839 (PMC8330920; doi:10.1371/journal.pone.0254839)
Supplement: S1 File — (ZIP) [file pone.0254839.s001.zip › (10,20)-MSP-Table9/MOEADFD-test.txt]

DF1   2.433e-5     1
DF2   3.020e-11   1
DF3   6.765e-5     1
DF4   1.108e-6     1
DF5   6.912e-4     1
DF6   1.777e-10    1
DF7   3.020e-11    1
DF8   4.675e-2      1
DF9   7.389e-11    1
DF10 3.020e-11    1
DF11 3.020e-11    1
DF12 3.020e-11    1
DF13 5.493e-1      0
DF14 3.020e-11    1
