# Supplementary material for: Solving dynamic multi-objective problems with a new prediction-based optimization algorithm
Source: PLoS One. 2021 Aug 3;16(8):e0254839. doi: 10.1371/journal.pone.0254839 (PMC8330920; doi:10.1371/journal.pone.0254839)
Supplement: S1 File — (ZIP) [file pone.0254839.s001.zip › (10,20)-MSP-Table9/MoE-test.txt]

DF1   3.040e-9      1
DF2   3.564e-11    1
DF3   7.571e-6      1
DF4   8.105e-1      0
DF5   5.650e-3      1
DF6   1.662e-10    1
DF7   3.267e-11    1
DF8   6.581e-1      0
DF9   3.627e-2      1
DF10 2.374e-10    1
DF11 2.005e-10    1
DF12 8.601e-9      1
DF13 6.881e-1      0
DF14 4.518e-4      1  
