# Supplementary material for: Solving dynamic multi-objective problems with a new prediction-based optimization algorithm
Source: PLoS One. 2021 Aug 3;16(8):e0254839. doi: 10.1371/journal.pone.0254839 (PMC8330920; doi:10.1371/journal.pone.0254839)
Supplement: S1 File — (ZIP) [file pone.0254839.s001.zip › (10,20)-MSP-Table9/MoE.txt]

DF1   4.070e-3(6.737e-5)
DF2   7.301e-3(2.132e-4)
DF3   3.348e-2(1.695e-4)
DF4   1.573e-2(2.944e-4)
DF5   1.887e-2(3.624e-3) 
DF6   2.613e-1(4.861e-2)
DF7   1.384e+1(1.939e+0)
DF8   1.801e-2(3.692e-3)
DF9   3.886e-2(6.564e-3)
DF10 2.762e-2(1.463e-3)
DF11 6.086e-2(6.000e-4)
DF12 5.230e-2(2.110e-3)
DF13 3.324e-1(5.423e-2)
DF14 1.014e-1(9.106e-4)
