# Supplementary material for: Solving dynamic multi-objective problems with a new prediction-based optimization algorithm
Source: PLoS One. 2021 Aug 3;16(8):e0254839. doi: 10.1371/journal.pone.0254839 (PMC8330920; doi:10.1371/journal.pone.0254839)
Supplement: S1 File — (ZIP) [file pone.0254839.s001.zip › (10,20)-MSP-Table9/PPS-test.txt]

DF1   2.669e-9      1
DF2   6.913e-4      1
DF3   1.957e-10    1
DF4   6.203e-4      1
DF5   1.287e-9      1
DF6   1.411e-9      1
DF7   7.119e-9      1
DF8   4.311e-8      1
DF9   3.778e-2       1
DF10 1.260e-1      0
DF11 7.618e-1     0
DF12 4.841e-2      1
DF13 2.610e-10     1
DF14  1.337e-5     1  
