# Supplementary material for: Solving dynamic multi-objective problems with a new prediction-based optimization algorithm
Source: PLoS One. 2021 Aug 3;16(8):e0254839. doi: 10.1371/journal.pone.0254839 (PMC8330920; doi:10.1371/journal.pone.0254839)
Supplement: S1 File — (ZIP) [file pone.0254839.s001.zip › (10,20)-MSP-Table9/PPS.txt]

DF1   6.887e-2(2.043e-2)
DF2   7.160e-2(3.515e-2)
DF3   3.768e-1(2.157e-1)
DF4   2.843e+0(5.168e+0)
DF5   1.012e-1(5.111e-2)
DF6   4.765e+1(2.884e+1)
DF7   1.673e-2(1.982e-3)
DF8   1.015e-1(5.671e-2)
DF9   3.955e-1(1.687e-1)
DF10 1.060e+0(2.206e-1)
DF11 4.900e-2(2.209e-3)
DF12 7.050e-1(1.003e-1)
DF13 1.110e+0(3.715e-1)
DF14 1.491e-1(3.352e-2)
