# Supplementary material for: Solving dynamic multi-objective problems with a new prediction-based optimization algorithm
Source: PLoS One. 2021 Aug 3;16(8):e0254839. doi: 10.1371/journal.pone.0254839 (PMC8330920; doi:10.1371/journal.pone.0254839)
Supplement: S1 File — (ZIP) [file pone.0254839.s001.zip › (10,20)-MSP-Table9/TrDMOEA-test.txt]

DF1   4.205e-2      1
DF2   1.157e-7      1
DF3   8.722e-7      1
DF4   1.659e-1      0
DF5   7.283e-1      0
DF6   4.730e-6      1
DF7   3.338e-11    1
DF8   7.197e-5      1
DF9   1.453e-1      0
DF10 4.616e-10    1
DF11 1.330e-10    1
DF12 9.919e-11    1
DF13 5.462e-9      1
DF14 1.114e-3      1 
