# Supplementary material for: Solving dynamic multi-objective problems with a new prediction-based optimization algorithm
Source: PLoS One. 2021 Aug 3;16(8):e0254839. doi: 10.1371/journal.pone.0254839 (PMC8330920; doi:10.1371/journal.pone.0254839)
Supplement: S1 File — (ZIP) [file pone.0254839.s001.zip › (10,20)-MSP-Table9/TrDMOEA.txt]

DF1   3.311e-2(1.079e-2)
DF2   2.654e-2(2.991e-3)
DF3   4.869e-2(4.307e-2)
DF4   3.124e-1(1.519e-1)
DF5   4.026e-2(1.164e-2)
DF6   4.886e+0(2.724e-1)
DF7   1.164e+3(1.147e+3)
DF8   7.476e-2(3.271e-2)
DF9   2.816e-1(8.860e-2)
DF10 3.042e-1(1.883e-2)
DF11 6.834e-2(1.956e-3)
DF12 2.425e-1(5.327e-2)
DF13 4.874e-1(4.391e-2)
DF14 2.086e-1(4.616e-2)
