# Supplementary material for: Solving dynamic multi-objective problems with a new prediction-based optimization algorithm
Source: PLoS One. 2021 Aug 3;16(8):e0254839. doi: 10.1371/journal.pone.0254839 (PMC8330920; doi:10.1371/journal.pone.0254839)
Supplement: S1 File — (ZIP) [file pone.0254839.s001.zip › (5,20)-MHV-Table4/FBP.txt]

DF1   1.660e+0(4.520e-3)
DF2   1.796e+0(8.445e-3)
DF3   1.604e+0(1.667e-2)
DF4   7.594e+0(1.718e-2)
DF5   1.728e+0(2.713e-3)
DF6   1.241e+0(1.373e-2)
DF7   3.466e+0(2.495e-3)
DF8   1.788e+0(8.741e-4)
DF9   1.517e+0(1.751e-2)
DF10 1.377e+0(9.617e-3)
DF11 3.570e-1(2.654e-3)
DF12 3.368e+0(1.022e-2)
DF13 7.155e+0(3.007e-2)
DF14 1.072e+0(2.612e-3)
