# Supplementary material for: Solving dynamic multi-objective problems with a new prediction-based optimization algorithm
Source: PLoS One. 2021 Aug 3;16(8):e0254839. doi: 10.1371/journal.pone.0254839 (PMC8330920; doi:10.1371/journal.pone.0254839)
Supplement: S1 File — (ZIP) [file pone.0254839.s001.zip › (5,20)-MHV-Table4/MEADFD.txt]

DF1   1.659e+0(7.233e-4)
DF2   1.892e+0(8.087e-4)
DF3   1.522e+0(2.334e-2)
DF4   7.408e+0(7.686e-3)
DF5   1.716e+0(5.630e-4)
DF6   1.296e+0(5.173e-2)
DF7   3.376e+0(1.475e-2)
DF8   1.776e+0(7.908e-4)
DF9   1.555e+0(2.818e-2)
DF10 1.357e+0(9.566e-3)
DF11 2.960e-1(1.461e-3)
DF12 3.262e+0(3.577e-2)
DF13 6.736e+0(1.178e-2)
DF14 9.132e-1(4.500e-3)
