# Supplementary material for: Solving dynamic multi-objective problems with a new prediction-based optimization algorithm
Source: PLoS One. 2021 Aug 3;16(8):e0254839. doi: 10.1371/journal.pone.0254839 (PMC8330920; doi:10.1371/journal.pone.0254839)
Supplement: S1 File — (ZIP) [file pone.0254839.s001.zip › (5,20)-MHV-Table4/MOEADFD-test.txt]

DF1   9.117e-1      0
DF2   4.444e-7      1
DF3   1.273e-2      1
DF4   6.952e-1      0
DF5   5.971e-5      1
DF6   9.705e-1      0
DF7   2.052e-3      1
DF8   3.644e-2      1
DF9   8.500e-1      0
DF10 5.201e-1      0
DF11 1.488e-1      0
DF12 9.117e-1      0
DF13 1.370e-3      1
DF14 1.087e-1      0  
