# Supplementary material for: Solving dynamic multi-objective problems with a new prediction-based optimization algorithm
Source: PLoS One. 2021 Aug 3;16(8):e0254839. doi: 10.1371/journal.pone.0254839 (PMC8330920; doi:10.1371/journal.pone.0254839)
Supplement: S1 File — (ZIP) [file pone.0254839.s001.zip › (5,20)-MHV-Table4/MoE-test.txt]

DF1   6.414e-7      1
DF2   7.216e-1      0
DF3   3.254e-3      1
DF4   4.872e-5      1
DF5   6.824e-8      1
DF6   8.687e-1      0
DF7   7.454e-6      1
DF8   3.179e-10    1
DF9   7.456e-1      0
DF10 8.246e-10     1
DF11 2.604e-1      0
DF12 4.674e-6      1
DF13 5.476e-10    1
DF14 2.375e-2      1  
