# Supplementary material for: Solving dynamic multi-objective problems with a new prediction-based optimization algorithm
Source: PLoS One. 2021 Aug 3;16(8):e0254839. doi: 10.1371/journal.pone.0254839 (PMC8330920; doi:10.1371/journal.pone.0254839)
Supplement: S1 File — (ZIP) [file pone.0254839.s001.zip › (5,20)-MHV-Table4/MoE.txt]

DF1   1.836e-2(9.513e-4)
DF2   3.805e-2(8.411e-4)
DF3   4.779e-1(3.447e-3) 
DF4   7.336e-1(7.610e-3)
DF5   9.897e+0(8.611e-3)
DF6   2.173e+2(1.918e+2)
DF7   1.911e+0(9.785e-1)
DF8   1.709e-1(7.846e-4)
DF9   9.062e+0(1.181e-2)
DF10 5.961e-1(1.547e-1)
DF11 4.182e+0(2.323e-2)
DF12 2.403e+0(1.292e-1)
DF13 3.744e+2(1.391e+2)
DF14 3.049e+1(8.788e-1)
