# Supplementary material for: Solving dynamic multi-objective problems with a new prediction-based optimization algorithm
Source: PLoS One. 2021 Aug 3;16(8):e0254839. doi: 10.1371/journal.pone.0254839 (PMC8330920; doi:10.1371/journal.pone.0254839)
Supplement: S1 File — (ZIP) [file pone.0254839.s001.zip › (5,20)-MHV-Table4/PPS-test.txt]

DF1   3.497e-9      1
DF2   3.324e-6      1
DF3   1.091e-5      1
DF4   5.692e-1      0
DF5   2.154e-10      1
DF6   9.050e-8      1
DF7   2.266e-3      1
DF8   5.368e-2      0
DF9   1.777e-10      1
DF10 2.602e-8      1
DF11 6.100e-1      0
DF12 1.041e-4      0
DF13 9.063e-8      1
DF14 3.032e-2      1  
