# Supplementary material for: Solving dynamic multi-objective problems with a new prediction-based optimization algorithm
Source: PLoS One. 2021 Aug 3;16(8):e0254839. doi: 10.1371/journal.pone.0254839 (PMC8330920; doi:10.1371/journal.pone.0254839)
Supplement: S1 File — (ZIP) [file pone.0254839.s001.zip › (5,20)-MHV-Table4/PPS.txt]

DF1   9.759e-1(7.666e-2)
DF2   1.390e+0(8.652e-2)
DF3   1.256e+0(2.644e-1)
DF4   7.177e+0(6.985e-2)
DF5   1.055e+0(1.321e-1)
DF6   3.437e-2(3.222e-2)
DF7   3.271e+0(5.757e-2)
DF8  1.761e+0(4.778e-3)
DF9   8.214e-1(1.029e-1)
DF10 1.067e+0(3.106e-2)
DF11 3.386e-1(4.894e-3)
DF12 3.084e+0(3.766e-2)
DF13 5.536e+0(2.734e-1)
DF14 8.826e-1(3.799e-2)
