# Supplementary material for: Solving dynamic multi-objective problems with a new prediction-based optimization algorithm
Source: PLoS One. 2021 Aug 3;16(8):e0254839. doi: 10.1371/journal.pone.0254839 (PMC8330920; doi:10.1371/journal.pone.0254839)
Supplement: S1 File — (ZIP) [file pone.0254839.s001.zip › (5,20)-MHV-Table4/TrDMOEA-test.txt]

DF1   1.055e-1      0
DF2   4.200e-10    1
DF3   6.842e-1      0
DF4   5.298e-1      0
DF5   6.358e-7      1
DF6   1.496e-1      0
DF7   2.170e-1      0
DF8   7.645e-4      1
DF9   3.158e-4      1
DF10 7.287e-3      1
DF11 1.247e-4      1
DF12 1.096e-5      1
DF13 1.907e-1      0
DF14 7.506e-1      0  
