# Supplementary material for: Solving dynamic multi-objective problems with a new prediction-based optimization algorithm
Source: PLoS One. 2021 Aug 3;16(8):e0254839. doi: 10.1371/journal.pone.0254839 (PMC8330920; doi:10.1371/journal.pone.0254839)
Supplement: S1 File — (ZIP) [file pone.0254839.s001.zip › (5,20)-MHV-Table4/TrDMOEA.txt]

DF1   1.637e+0(2.276e-3)
DF2   1.904e+0(8.154e-5)
DF3   1.537e+0(5.905e-3)
DF4   7.183e+0(5.905e-3)
DF5   1.741e+0(4.824e-3)
DF6   9.580e-1(2.451e-1)
DF7   3.412e+0(9.481e-3)
DF8   1.728e+0(5.059e-4)
DF9   1.626e+0(7.786e-3)
DF10 1.370e+0(2.002e-2)
DF11 8.041e-1(5.668e-2)
DF12 3.561e+0(1.336e-3)
DF13 7.080e+0(3.604e-2)
DF14 1.115e+0(1.136e-2)
