# Supplementary material for: Solving dynamic multi-objective problems with a new prediction-based optimization algorithm
Source: PLoS One. 2021 Aug 3;16(8):e0254839. doi: 10.1371/journal.pone.0254839 (PMC8330920; doi:10.1371/journal.pone.0254839)
Supplement: S1 File — (ZIP) [file pone.0254839.s001.zip › (5,20)-MIGD-Table1/FBP.txt]

DF1   1.065e-2(7.992e-4)
DF2   4.170e-2(3.022e-3)
DF3   1.882e-2(6.951e-3)
DF4   9.724e-2(3.504e-3)
DF5   1.541e-2(9.571e-4)
DF6   4.675e-1(1.882e-2)
DF7   1.066e-2(3.048e-4)
DF8   3.715e-2(3.864e-4)
DF9   9.557e-2(6.669e-3)
DF10 1.078e-1(3.876e-3)
DF11 6.574e-1(1.225e-3)
DF12 2.794e-1(6.227e-3)
DF13 1.608e-1(6.489e-3)
DF14 5.720e-2(1.533e-3)
