# Supplementary material for: Solving dynamic multi-objective problems with a new prediction-based optimization algorithm
Source: PLoS One. 2021 Aug 3;16(8):e0254839. doi: 10.1371/journal.pone.0254839 (PMC8330920; doi:10.1371/journal.pone.0254839)
Supplement: S1 File — (ZIP) [file pone.0254839.s001.zip › (5,20)-MIGD-Table1/MEADFD.txt]

DF1   1.179e-2(1.764e-4)
DF2   1.073e-2(3.404e-4)
DF3   4.606e-2(4.499e-3)
DF4   1.186e-1(2.085e-3)
DF5   2.027e-2(2.061e-4)
DF6   4.514e+0(4.384e-1)
DF7   8.858e-2(1.863e-2)
DF8   5.631e-2(1.418e-3)
DF9   8.535e-2(1.959e-2)
DF10 1.877e-1(4.411e-2)
DF11 6.514e-1(4.128e-4)
DF12 8.731e-1(3.021e-2)
DF13 2.530e-1(1.364e-2)
DF14 1.282e-1(2.850e-3)
