# Supplementary material for: Solving dynamic multi-objective problems with a new prediction-based optimization algorithm
Source: PLoS One. 2021 Aug 3;16(8):e0254839. doi: 10.1371/journal.pone.0254839 (PMC8330920; doi:10.1371/journal.pone.0254839)
Supplement: S1 File — (ZIP) [file pone.0254839.s001.zip › (5,20)-MIGD-Table1/MOEADFD-test.txt]

DF1   1.761e-1      0
DF2   3.324e-6      1
DF3   7.088e-8      1
DF4   1.373e-1      0
DF5   2.151e-2      1
DF6   1.260e-1      0
DF7   8.993e-11      1
DF8   1.597e-3      1
DF9   8.500e-2      0
DF10 2.236e-2      1
DF11 2.905e-1      0
DF12 5.533e-8      1
DF13 9.833e-8      1
DF14 3.255e-7      1  
