# Supplementary material for: Solving dynamic multi-objective problems with a new prediction-based optimization algorithm
Source: PLoS One. 2021 Aug 3;16(8):e0254839. doi: 10.1371/journal.pone.0254839 (PMC8330920; doi:10.1371/journal.pone.0254839)
Supplement: S1 File — (ZIP) [file pone.0254839.s001.zip › (5,20)-MIGD-Table1/MoE-test.txt]

DF1   3.339e-3      1
DF2   6.356e-5      1
DF3   1.067e-7      1
DF4   5.494e-11      1
DF5   6.735e-1      0
DF6   2.838e-1      0
DF7   3.020e-11      1
DF8   2.170e-1      0
DF9   4.062e-2      1
DF10 2.154e-10      1
DF11 6.528e-8      1
DF12 5.494e-11      1
DF13 9.919e-11      1
DF14 1.287e-9      1  
