# Supplementary material for: Solving dynamic multi-objective problems with a new prediction-based optimization algorithm
Source: PLoS One. 2021 Aug 3;16(8):e0254839. doi: 10.1371/journal.pone.0254839 (PMC8330920; doi:10.1371/journal.pone.0254839)
Supplement: S1 File — (ZIP) [file pone.0254839.s001.zip › (5,20)-MIGD-Table1/MoE.txt]

DF1   6.941e-3(3.613e-4)
DF2   1.323e-2(4.886e-4)
DF3   1.364e-1(1.182e-4) 
DF4   1.066e+0(1.578e-3)
DF5   1.533e+0(1.063e-3) 
DF6   2.473e+0(1.437e+0)
DF7   5.978e+0(1.076e-2)
DF8   1.546e-2(2.405e-4)
DF9   1.109e+0(1.391e-3)
DF10 1.541e-1(5.677e-3)
DF11 9.541e-2(3.646e-4)
DF12 2.904e-1(1.510e-3)
DF13 2.522e+0(1.163e-2)
DF14 1.039e+0(4.048e-3)
