# Supplementary material for: Solving dynamic multi-objective problems with a new prediction-based optimization algorithm
Source: PLoS One. 2021 Aug 3;16(8):e0254839. doi: 10.1371/journal.pone.0254839 (PMC8330920; doi:10.1371/journal.pone.0254839)
Supplement: S1 File — (ZIP) [file pone.0254839.s001.zip › (5,20)-MIGD-Table1/PPS-test.txt]

DF1   7.196e-11      1
DF2   1.992e-7      1
DF3   5.163e-9      1
DF4   3.511e-1      0
DF5   5.588e-10      1
DF6   6.566e-11      1
DF7   4.700e-9      1
DF8   2.663e-1      0
DF9   8.610e-10      1
DF10 5.092e-8      1
DF11 2.581e-1      0
DF12 5.555e-2      0
DF13 1.026e-10      1
DF14 5.072e-10      1  
