# Supplementary material for: Solving dynamic multi-objective problems with a new prediction-based optimization algorithm
Source: PLoS One. 2021 Aug 3;16(8):e0254839. doi: 10.1371/journal.pone.0254839 (PMC8330920; doi:10.1371/journal.pone.0254839)
Supplement: S1 File — (ZIP) [file pone.0254839.s001.zip › (5,20)-MIGD-Table1/PPS.txt]

DF1   3.668e-1(7.186e-2)
DF2   2.440e-1(5.131e-2)
DF3   1.797e-1(1.494e-1)
DF4   1.370e-1(1.003e-2)
DF5   3.723e-1(1.041e-1)
DF6   6.897e+0(8.883e-1)
DF8   4.636e-2(1.662e-3)
DF9   5.431e-1(1.111e-1)
DF10 1.931e-1(1.144e-2)
DF11 6.691e-1(2.447e-3)
DF12 3.123e-1(1.151e-2)
DF13 4.148e-1(4.258e-2)
DF14 1.552e-1(1.963e-2)
