# Supplementary material for: Solving dynamic multi-objective problems with a new prediction-based optimization algorithm
Source: PLoS One. 2021 Aug 3;16(8):e0254839. doi: 10.1371/journal.pone.0254839 (PMC8330920; doi:10.1371/journal.pone.0254839)
Supplement: S1 File — (ZIP) [file pone.0254839.s001.zip › (5,20)-MIGD-Table1/TrDMOEA-test.txt]

DF1   6.696e-11      1
DF2   1.492e-6      1
DF3   4.616e-10      1
DF4   2.707e-1      0
DF5   5.072e-10      1
DF6   6.066e-11      1
DF7   4.200e-10      1
DF8   2.062e-1      0
DF9   8.101e-10      1
DF10 1.628e-2      1
DF11 7.652e-5      1
DF12 3.367e-5      1
DF13 3.318e-1      0
DF14 2.006e-4      1  
