# Supplementary material for: Solving dynamic multi-objective problems with a new prediction-based optimization algorithm
Source: PLoS One. 2021 Aug 3;16(8):e0254839. doi: 10.1371/journal.pone.0254839 (PMC8330920; doi:10.1371/journal.pone.0254839)
Supplement: S1 File — (ZIP) [file pone.0254839.s001.zip › (5,20)-MIGD-Table1/TrDMOEA.txt]

DF1   1.777e-2(2.139e-3)
DF2   6.565e-3(6.454e-4)
DF3   5.734e-2(1.981e-2)
DF4   5.872e-1(1.742e-3)
DF5   2.808e-2(3.792e-4)
DF6   9.798e-1(2.154e-1)
DF7   3.829e-2(1.287e-3)
DF8   8.208e-2(4.023e-4)
DF9   9.792e-2(2.423e-3)
DF10 2.804e-1(6.160e-3)
DF11 2.846e-1(3.159e-2)
DF12 3.266e-1(1.545e-2)
DF13 1.659e-1(2.258e-3)
DF14 7.204e-2(3.136e-4)
