# Supplementary material for: Solving dynamic multi-objective problems with a new prediction-based optimization algorithm
Source: PLoS One. 2021 Aug 3;16(8):e0254839. doi: 10.1371/journal.pone.0254839 (PMC8330920; doi:10.1371/journal.pone.0254839)
Supplement: S1 File — (ZIP) [file pone.0254839.s001.zip › (5,20)-MSP-Table7/FBP.txt]

DF1   1.141e-2(3.280e-3)
DF2   1.440e-1(1.658e-2)
DF3   2.982e-2(1.264e-2)
DF4   1.441e-1(6.296e-2)
DF5   2.213e-2(6.724e-3)
DF6   2.831e+0(4.179e-1)
DF7   7.480e-3(2.149e-4)
DF8   2.027e-2(5.085e-3)
DF9   2.286e-2(4.963e-2)
DF10 9.794e-1(1.545e-3)
DF11 8.273e-2(1.377e-2)
DF12 6.305e-1(2.762e-2)
DF13 9.457e-1(3.241e-2)
DF14 6.810e-1(1.404e-2)
