# Supplementary material for: Solving dynamic multi-objective problems with a new prediction-based optimization algorithm
Source: PLoS One. 2021 Aug 3;16(8):e0254839. doi: 10.1371/journal.pone.0254839 (PMC8330920; doi:10.1371/journal.pone.0254839)
Supplement: S1 File — (ZIP) [file pone.0254839.s001.zip › (5,20)-MSP-Table7/MEADFD.txt]

DF1   9.007e-3(1.134e-4)
DF2   1.142e-2(2.119e-4)
DF3   1.180e-2(6.091e-4)
DF4   8.899e-2(8.435e-3)
DF5   1.036e-2(1.994e-4)
DF6   2.009e-1(5.631e-2)
DF7   2.961e-2(1.732e-3)
DF8   1.730e-2(7.035e-4)
DF9   1.156e-2(1.397e-3)
DF10 3.024e-2(1.648e-2)
DF11 2.413e-2(4.173e-4)
DF12 1.874e-2(8.696e-3)
DF13 1.562e-1(4.104e-3)
DF14 1.658e-2(5.116e-4)
