# Supplementary material for: Solving dynamic multi-objective problems with a new prediction-based optimization algorithm
Source: PLoS One. 2021 Aug 3;16(8):e0254839. doi: 10.1371/journal.pone.0254839 (PMC8330920; doi:10.1371/journal.pone.0254839)
Supplement: S1 File — (ZIP) [file pone.0254839.s001.zip › (5,20)-MSP-Table7/MOEADFD-test.txt]

DF1   3.183e-1      0
DF2   3.020e-11    1
DF3   8.684e-3      1
DF4   8.120e-4      1
DF5   1.031e-2      1
DF6   3.474e-10    1
DF7   3.020e-11    1
DF8   1.537e-1      0
DF9   3.020e-11    1
DF10 3.020e-11    1
DF11 3.020e-11    1
DF12 3.020e-11    1
DF13 6.912e-4      1
DF14 3.020e-11    1
