# Supplementary material for: Solving dynamic multi-objective problems with a new prediction-based optimization algorithm
Source: PLoS One. 2021 Aug 3;16(8):e0254839. doi: 10.1371/journal.pone.0254839 (PMC8330920; doi:10.1371/journal.pone.0254839)
Supplement: S1 File — (ZIP) [file pone.0254839.s001.zip › (5,20)-MSP-Table7/MoE-test.txt]

DF1   5.714e-1      0
DF2   3.674e-5      1
DF3   6.414e-1      0
DF4   4.642e-4      1
DF5   7.380e-1      0
DF6   4.579e-4      1
DF7   5.641e-10    1
DF8   3.587e-1      0
DF9   8.502e-1      0
DF10 1.249e-6      1
DF11 2.178e-9      1
DF12 8.245e-8      1
DF13 6.241e-3      1
DF14 9.271e-10    1  
