# Supplementary material for: Solving dynamic multi-objective problems with a new prediction-based optimization algorithm
Source: PLoS One. 2021 Aug 3;16(8):e0254839. doi: 10.1371/journal.pone.0254839 (PMC8330920; doi:10.1371/journal.pone.0254839)
Supplement: S1 File — (ZIP) [file pone.0254839.s001.zip › (5,20)-MSP-Table7/MoE.txt]

DF1   4.320e-3(9.857e-5)
DF2   8.417e-3(1.976e-4)
DF3   4.079e-2(2.568e-4)
DF4   1.538e-2(3.186e-4)
DF5   2.171e-2(6.409e-3)
DF6   6.104e-1(1.298e-1)
DF7   1.488e+1(1.146e+0)
DF8   1.630e-2(1.159e-3)
DF9   3.625e-2(2.658e-3)
DF10 2.684e-2(1.431e-3)
DF11 6.072e-2(3.346e-4)
DF12 5.243e-2(1.158e-3)
DF13 4.294e-1(4.751e-2)
DF14 1.201e-1(1.787e-3) 
