# Supplementary material for: Solving dynamic multi-objective problems with a new prediction-based optimization algorithm
Source: PLoS One. 2021 Aug 3;16(8):e0254839. doi: 10.1371/journal.pone.0254839 (PMC8330920; doi:10.1371/journal.pone.0254839)
Supplement: S1 File — (ZIP) [file pone.0254839.s001.zip › (5,20)-MSP-Table7/PPS-test.txt]

DF1   1.094e-10    1
DF2   5.188e-2      0
DF3   1.094e-10    1
DF4   8.684e-3      1
DF5   4.182e-9      1
DF6   9.533e-7      1
DF7   2.154e-10    1
DF8   1.407e-4      0
DF9   3.831e-5      1
DF10 1.003e-3      1
DF11 5.678e-1      0
DF12 8.500e-2      0
DF13 1.167e-5      1
DF14 1.297e-1      0  
