# Supplementary material for: Solving dynamic multi-objective problems with a new prediction-based optimization algorithm
Source: PLoS One. 2021 Aug 3;16(8):e0254839. doi: 10.1371/journal.pone.0254839 (PMC8330920; doi:10.1371/journal.pone.0254839)
Supplement: S1 File — (ZIP) [file pone.0254839.s001.zip › (5,20)-MSP-Table7/PPS.txt]

DF1   1.002e-1(3.494e-2)
DF2   7.540e-2(3.698e-2)
DF3   6.683e-1(4.728e-1)
DF4   2.953e+0(8.708e+0)
DF5   3.986e-1(2.958e-1)
DF6   6.470e+1(4.073e+1)
DF7   2.068e-2(3.954e-3)
DF8   7.443e-2(2.676e-2)
DF9   8.843e-1(4.800e-1)
DF10 7.955e-1(2.165e-1)
DF11 5.470e-2(4.152e-3)
DF12 7.505e-1(1.077e-1)
DF13 2.587e+0(7.769e-1)
DF14 3.700e-1(1.458e-1)
