# Supplementary material for: Solving dynamic multi-objective problems with a new prediction-based optimization algorithm
Source: PLoS One. 2021 Aug 3;16(8):e0254839. doi: 10.1371/journal.pone.0254839 (PMC8330920; doi:10.1371/journal.pone.0254839)
Supplement: S1 File — (ZIP) [file pone.0254839.s001.zip › (5,20)-MSP-Table7/TrDMOEA-test.txt]

DF1   7.616e-3      1
DF2   1.373e-1      0
DF3   8.838e-7      1
DF4   8.469e-4      1
DF5   6.401e-1      0
DF6   1.054e-3      1
DF7   4.504e-11    1
DF8   6.412e-1      0
DF9   2.770e-1      0
DF10 9.593e-11    1
DF11 4.503e-7      1
DF12 1.070e-9      1
DF13 4.553e-1      0
DF14 6.787e-2      0  
