# Supplementary material for: Solving dynamic multi-objective problems with a new prediction-based optimization algorithm
Source: PLoS One. 2021 Aug 3;16(8):e0254839. doi: 10.1371/journal.pone.0254839 (PMC8330920; doi:10.1371/journal.pone.0254839)
Supplement: S1 File — (ZIP) [file pone.0254839.s001.zip › (5,20)-MSP-Table7/TrDMOEA.txt]

DF1   1.482e-2(7.141e-3)
DF2   8.111e-2(5.302e-2)
DF3   1.914e-1(5.276e-2)
DF4   1.926e-1(1.559e-3)
DF5   2.973e-2(1.921e-2)
DF6   3.859e+0(1.792e+0)
DF7   1.372e+3(5.626e+1)
DF8   6.123e-2(4.043e-2)
DF9   2.522e-1(8.904e-2)
DF10 3.644e-1(1.845e-1)
DF11 7.066e-2(1.358e-2)
DF12 3.253e-1(9.878e-3)
DF13 3.645e-1(1.788e-1)
DF14 3.095e-1(5.030e-2)
